# Supplementary material for: The Transcriptional Response in Human Umbilical Vein Endothelial Cells Exposed to Insulin: A Dynamic Gene Expression Approach
Source: PLoS One. 2010 Dec 22;5(12):e14390. doi: 10.1371/journal.pone.0014390 (PMC3008714; doi:10.1371/journal.pone.0014390)
Supplement: Table S1 — Selected genes. Table S1 contains an Excel file with 15 worksheets showing the selected genes belonging to each GO group. In the file, for each group, the list of genes, their symbols, titles, chromosome locations, expression clusters and FDR p-values obtained by selection method are shown. (0.40 MB XLS) [file pone.0014390.s001.xls]

## Sheet: Protein binding
GeneSymbol	GeneTitle	ChrLoc	Cluster	FDR	40	100	200	340	440
ATRX	alpha thalassemia/mental retardation syndrome X-linked	Xq13.1-q21.1	7	< 0.001	/	-0.783041	-0.839225	-0.514935	-0.359752
AKAP9	A kinase (PRKA) anchor protein 9	7q21-q22	1	< 0.001	-0.542473	-0.896831	-0.847984	-0.591187	-0.55667
TPR	translocated promoter region (to activated MET oncogene)	1q25	7	< 0.001	/	-0.778175	-0.96686	-0.603333	-0.442506
ZEB1	zinc finger E-box binding homeobox 1	10p11.2	7	< 0.001	/	/	/	-0.653947	-0.481004
CENPF	centromere protein F, 350/400ka (mitosin)	1q32-q41	7	< 0.001	/	-0.823125	-0.701962	-0.610864	-0.503305
STAG2	stromal antigen 2	Xq25	7	< 0.001	/	-0.907816	-0.728618	-0.675861	-0.58508
SGOL2	shugoshin-like 2 (S. pombe)	2q33.1	7	< 0.001	/	-0.884476	-0.633509	-0.506592	-0.490863
JMJD1C	jumonji domain containing 1C	10q21.2-q21.3	7	< 0.001	/	-0.879301	-0.876869	-0.536226	-0.561836
CENPE	centromere protein E, 312kDa	4q24-q25	7	< 0.001	/	-0.871626	-0.595101	-0.451118	-0.485539
DST	dystonin	6p12.1	5	< 0.001	/	-0.6501	-0.906042	-0.670596	-0.454068
KIAA1333	KIAA1333	14q12	7	< 0.001	/	-0.931159	-0.878528	-0.580633	-0.603081
FUS	fusion (involved in t(12;16) in malignant liposarcoma)	16p11.2	5	< 0.001	/	-0.779083	1.92215	1.20856	1.12755
MEX3D	OK/SW-CL.4	19p13.3	5	< 0.001	/	-0.877187	1.42804	/	-0.872708
BSG	basigin (Ok blood group)	19p13.3	5	< 0.001	/	1.12525	2.25023	1.10828	1.2686
ASPM	asp (abnormal spindle) homolog, microcephaly associated	1q31	7	< 0.001	/	-0.819506	-0.824629	-0.58208	-0.490726
EEF2	eukaryotic translation elongation factor 2	19pter-q12	5	< 0.001	/	/	1.35385	1.13619	1.17251
KRR1	KRR1, small subunit (SSU) processome component	12q21.2	7	< 0.001	/	-0.857279	-0.720879	-0.694445	-0.667247
SPTBN1	spectrin, beta, non-erythrocytic 1	2p21	1	< 0.001	/	1.23829	1.4292	1.09638	1.11924
RHOB	ras homolog gene family, member B	2p24	5	< 0.001	/	/	1.9265	1.13455	/
HSP90AA1	heat shock protein 90kDa alpha (cytosolic), class A member 1	14q32.33	4	< 0.001	/	-0.787854	-0.841214	-0.780725	-0.823586
SACS	spastic ataxia of Charlevoix-Saguenay	13q12	7	< 0.001	/	/	-0.788178	-0.557365	-0.480214
HAT1	histone acetyltransferase 1	2q31.2-q33.1	4	< 0.001	/	-0.76591	-0.646157	-0.748625	-0.65209
CDKN3	cyclin-dependent kinase inhibitor 3	14q22	4	< 0.001	/	-0.741427	-0.673736	-0.745685	-0.783448
EIF5B	eukaryotic translation initiation factor 5B	2q11.2	7	< 0.001	/	/	-0.826849	-0.675822	-0.621809
PTRF	polymerase I and transcript release factor	17q21.31	5	< 0.001	/	/	1.55185	1.2304	1.15361
TWF1	twinfilin, actin-binding protein, homolog 1 (Drosophila)	12q12	7	< 0.001	/	/	-0.765289	-0.75549	-0.716734
CSE1L	CSE1 chromosome segregation 1-like	20q13	6	< 0.001	/	-0.896159	-0.835456	-0.712881	-0.798368
ANGPT2	angiopoietin 2	8p23.1	6	< 0.001	/	-0.84236	-0.866242	-0.521568	-0.628325
MALAT1	metastasis associated lung adenocarcinoma transcript 1	11q13.1	1	< 0.001	/	1.59331	1.03779	-0.611744	-0.908216
UBXN4	UBX domain protein 4	2q21.3	5	< 0.001	/	-0.72001	/	-0.70131	-0.848109
FLI1	Friend leukemia virus integration 1	11q24.1-q24.3	5	< 0.001	/	1.26875	1.88105	1.26951	1.07789
PHIP	pleckstrin homology domain interacting protein	6q14	7	< 0.001	/	-0.883397	-0.717674	-0.603364	-0.533219
HIST1H4A	histone cluster 1, H4a	6p21.3	2	< 0.001	/	-0.569737	-0.699512	-0.821249	-0.912967
HIST1H4B	histone cluster 1, H4b	6p21.3	2	< 0.001	/	-0.569737	-0.699512	-0.821249	-0.912967
HIST1H4C	histone cluster 1, H4c	6p21.3	2	< 0.001	/	-0.569737	-0.699512	-0.821249	-0.912967
HIST1H4D	histone cluster 1, H4d	6p21.3	2	< 0.001	/	-0.569737	-0.699512	-0.821249	-0.912967
HIST1H4E	histone cluster 1, H4e	6p21.3	2	< 0.001	/	-0.569737	-0.699512	-0.821249	-0.912967
HIST1H4F	histone cluster 1, H4f	6p21.3	2	< 0.001	/	-0.569737	-0.699512	-0.821249	-0.912967
HIST1H4H	histone cluster 1, H4h	6p21.3	2	< 0.001	/	-0.569737	-0.699512	-0.821249	-0.912967
HIST1H4I	histone cluster 1, H4i	6p21.33	2	< 0.001	/	-0.569737	-0.699512	-0.821249	-0.912967
HIST1H4J	histone cluster 1, H4j	6p22-p21.3	2	< 0.001	/	-0.722344	-0.70726	-0.830265	-0.845684
HIST1H4K	histone cluster 1, H4k	6p22-p21.3	2	< 0.001	/	-0.569737	-0.699512	-0.821249	-0.912967
HIST1H4L	histone cluster 1, H4l	6p22-p21.3	2	< 0.001	/	-0.569737	-0.699512	-0.821249	-0.912967
HIST2H4A	histone cluster 2, H4a	1q21	2	< 0.001	/	-0.569737	-0.699512	-0.821249	-0.912967
HIST2H4B	histone cluster 2, H4b	1q21	2	< 0.001	/	-0.569737	-0.699512	-0.821249	-0.912967
HIST4H4	histone cluster 4, H4	12p12.3	2	< 0.001	/	-0.569737	-0.699512	-0.821249	-0.912967
CCDC59	coiled-coil domain containing 59	12q21.31	4	< 0.001	/	-0.691784	-0.783093	-0.782441	-0.812832
GOLGB1	golgin B1, golgi integral membrane protein	3q13	7	< 0.001	/	-0.923297	-0.858683	-0.670836	-0.429229
ORC3L	origin recognition complex, subunit 3-like (yeast)	6q14.3-q16.1	4	< 0.001	/	-0.694305	-0.643649	-0.686947	-0.760736
EIF3E	eukaryotic translation initiation factor 3, subunit E	8q22-q23	4	< 0.001	/	-0.804554	-0.789487	-0.756174	-0.804611
TANK	TRAF family member-associated NFKB activator	2q24-q31	4	< 0.001	/	-0.691985	-0.754141	-0.771698	-0.669358
ALDOA	aldolase A, fructose-bisphosphate	16p11.2	5	< 0.001	/	/	1.63119	/	1.14296
ARHGAP18	Rho GTPase activating protein 18	6q22.33	4	< 0.001	/	-0.747363	-0.78005	-0.770867	-0.777938
ERGIC2	ERGIC and golgi 2	12p11.22	7	< 0.001	/	-0.776037	-0.841514	-0.687763	-0.683909
DPH3	DPH3, KTI11 homolog (S. cerevisiae)	3p24.3	7	< 0.001	/	-0.831685	-0.792511	-0.78246	-0.684259
APP	amyloid beta (A4) precursor protein	21q21.2	2	< 0.001	/	1.08475	1.16749	1.46409	1.25057
DLGAP5	discs, large (Drosophila) homolog-associated protein 5	14q22.3	4	< 0.001	/	-0.694139	-0.774551	-0.675133	-0.696128
CALR	calreticulin	19p13.3-p13.2	5	< 0.001	/	1.12973	1.63356	1.11477	1.07028
LYAR	Ly1 antibody reactive homolog (mouse)	4p16.2	4	< 0.001	/	-0.679768	-0.772471	-0.75976	-0.748185
FUBP3	far upstream element (FUSE) binding protein 3	9q34.11-q34.12	1	< 0.001	/	1.62085	1.42782	1.29331	1.4128
TRIM59	tripartite motif-containing 59	3q26.1	5	< 0.001	/	-0.628891	-0.733911	-0.620721	-0.865329
KITLG	KIT ligand	12q22	7	< 0.001	/	/	/	-0.541362	-0.593153
COPS2	COP9 constitutive photomorphogenic homolog subunit 2	15q21.2	7	< 0.001	/	/	-0.81053	-0.653134	-0.671448
THBS1	thrombospondin 1	15q15	1	< 0.001	/	1.0926	1.15683	/	1.09242
FN1	fibronectin 1	2q34	5	< 0.001	/	/	1.36455	1.09777	1.12231
ZWILCH	Zwilch, kinetochore associated, homolog (Drosophila)	15q22.31	4	< 0.001	/	-0.736952	-0.782617	-0.722413	-0.784576
CBX5	chromobox homolog 5 (HP1 alpha homolog, Drosophila)	12q13.13	1	< 0.001	-0.517406	1.40837	1.49617	/	/
TAF1D	TATA box binding protein (TBP)-associated factor, RNA polymerase I, D	11q21	6	< 0.001	/	-0.697371	-0.8684	-0.740719	-0.777132
IL6ST	interleukin 6 signal transducer	5q11	6	< 0.001	/	-0.879525	1.07116	-0.571988	-0.630727
USO1	USO1 homolog, vesicle docking protein (yeast)	4q21.1	7	< 0.001	/	-0.852098	-0.906658	-0.668676	-0.658928
SH3BGRL	SH3 domain binding glutamic acid-rich protein like	Xq13.3	7	< 0.001	/	-0.792108	-0.81529	-0.706429	-0.678152
CROP	cisplatin resistance-associated overexpressed protein	17q21.33	6	< 0.001	/	-0.673729	-0.806454	-0.701769	-0.75499
RBM14	RNA binding motif protein 14	11q13.1	5	< 0.001	/	1.48632	3.22996	1.0783	/
CEP290	KIAA0373 gene	12q21.32	7	< 0.001	/	/	-0.621113	-0.532215	-0.488029
PIK3C2A	phosphoinositide-3-kinase, class 2, alpha polypeptide	11p15.5-p14	7	< 0.001	/	-0.810889	1.18242	-0.62827	-0.435205
BXDC1	brix domain containing 1	6q21	4	< 0.001	/	-0.756676	-0.727596	-0.70104	-0.770107
SMC3	Putative SMC-like protein, partial	10q25	7	< 0.001	/	/	-0.823404	-0.599892	-0.562773
THOC2	THO complex 2	Xq25-q26.3	7	< 0.001	/	-0.786348	-0.799482	-0.607345	-0.624463
MKI67IP	MKI67 (FHA domain) interacting nucleolar phosphoprotein	2q14.3	2	< 0.001	/	-0.776683	-0.754795	-0.824126	-0.872862
TROVE2	TROVE domain family, member 2	1q31	7	< 0.001	/	-0.912814	-0.911368	-0.628718	-0.680743
RABGGTB	Rab geranylgeranyltransferase, beta subunit	1p31	4	< 0.001	/	-0.750264	-0.731377	-0.764641	-0.812066
EEA1	early endosome antigen 1	12q22	7	< 0.001	/	1.17633	-0.846089	-0.637817	-0.51973
TRIP11	thyroid hormone receptor interactor 11	14q31-q32	7	< 0.001	/	-0.925023	-0.86323	-0.627282	-0.48891
TAF9	TAF9 RNA polymerase II, TATA box binding protein (TBP)-associated factor	5q11.2-q13.1	4	< 0.001	/	-0.782237	-0.732551	-0.855518	-0.816437
SNRPD2	small nuclear ribonucleoprotein D2 polypeptide 16.5kDa	19q13.2	2	< 0.001	/	-0.830779	-0.750512	-0.908976	-0.827355
TAX1BP1	Tax1 (human T-cell leukemia virus type I) binding protein 1	7p15	7	< 0.001	/	-0.830629	-0.804563	-0.751973	-0.721856
EWSR1	Ewing sarcoma breakpoint region 1	22q12.2	5	< 0.001	/	-0.93189	2.08517	1.21354	/
KIF20B	kinesin family member 20B	10q23.31	7	< 0.001	/	-0.873185	-0.745812	-0.607962	-0.564503
CTNNB1	catenin (cadherin-associated protein), beta 1	3p21	5	< 0.001	/	1.11856	1.97871	1.13314	1.17623
VPS13A	vacuolar protein sorting 13 homolog A	9q21	7	< 0.001	/	-0.869768	-0.80216	-0.610816	-0.461309
VRK1	vaccinia related kinase 1	14q32	4	< 0.001	/	-0.755028	-0.755197	-0.708724	-0.674187
HSPG2	heparan sulfate proteoglycan 2	1p36.1-p34	5	< 0.001	/	-0.717702	1.61928	/	1.19859
RB1CC1	RB1-inducible coiled-coil 1	8q11	7	< 0.001	/	/	-0.923458	-0.686008	-0.641154
EVI1	ecotropic viral integration site 1	3q24-q28	2	< 0.001	/	-0.636461	-0.76426	-0.811918	-0.848214
ADAM15	ADAM metallopeptidase domain 15	1q21.3	5	< 0.001	/	/	1.89687	1.12811	/
SFRS11	splicing factor, arginine/serine-rich 11	1p31	1	< 0.001	/	1.71326	2.16301	1.11656	1.0692
PPIL3	peptidylprolyl isomerase (cyclophilin)-like 3	2q33.1	4	< 0.001	/	-0.772432	-0.693061	-0.758849	-0.78339
SSB	Sjogren syndrome antigen B	2q31.1	4	< 0.001	/	-0.825234	-0.814189	-0.786505	-0.809789
UACA	uveal autoantigen with coiled-coil domains and ankyrin repeats	15q22-q24	6	< 0.001	/	-0.788652	-0.952212	-0.601679	-0.659593
PMAIP1	phorbol-12-myristate-13-acetate-induced protein 1	18q21.32	2	< 0.001	/	-0.618271	-0.745044	-0.834306	-0.823219
ENG	endoglin	9q33-q34.1	5	< 0.001	/	1.09633	1.98886	1.10533	1.06704
FERMT2	fermitin family homolog 2 (Drosophila)	14q22.2	2	< 0.001	/	-0.709207	-0.683119	-0.850387	-0.861785
EPB41L3	erythrocyte membrane protein band 4.1-like 3	18p11.32	2	< 0.001	/	1.23673	1.20428	1.43845	1.21013
DNAJC2	DnaJ (Hsp40) homolog, subfamily C, member 2	7q22	7	< 0.001	/	-0.872753	-0.804082	-0.662672	-0.741219
NR2F2	nuclear receptor subfamily 2, group F, member 2	15q26	3	< 0.001	/	1.28393	1.19924	1.23106	1.20846
DNAJB14	DnaJ (Hsp40) homolog, subfamily B, member 14	4q23	7	< 0.001	/	-0.88727	-0.806858	-0.688074	-0.653787
HINT1	histidine triad nucleotide binding protein 1	5q31.2	2	< 0.001	/	-0.879802	-0.764804	-0.91775	-0.910746
RSF1	remodeling and spacing factor 1	11q14.1	6	< 0.001	/	-0.727565	-0.813172	-0.58386	-0.713311
PBK	PDZ binding kinase	8p21.2	4	< 0.001	/	-0.775276	-0.745714	-0.739724	-0.780259
NBN	nibrin	8q21	4	< 0.001	/	-0.812725	-0.741189	-0.777312	-0.717052
CHD9	chromodomain helicase DNA binding protein 9	16q12.2	7	< 0.001	/	/	-0.896386	-0.677493	-0.652788
PRPF40A	PRP40 pre-mRNA processing factor 40 homolog A	2q23.3	6	< 0.001	/	-0.837676	-0.929483	-0.742599	-0.768862
PCM1	pericentriolar material 1	8p22-p21.3	7	< 0.001	/	-0.921804	-0.945066	-0.642719	-0.661746
APLP2	amyloid beta (A4) precursor-like protein 2	11q24	5	< 0.001	/	1.0805	1.50482	1.12652	1.12147
SFRS2IP	Splicing factor Sip1	12q12-q13.11	7	< 0.001	/	/	/	-0.655397	-0.598485
USP15	ubiquitin specific peptidase 15	12q14	7	< 0.001	/	-0.922266	-0.876106	-0.659169	-0.618842
MPHOSPH10	M-phase phosphoprotein 10	2p13.3	7	< 0.001	/	-0.812181	-0.773742	-0.725318	-0.675067
MARCKSL1	MARCKS-like 1	1p35.1	5	< 0.001	/	1.09197	1.57489	1.17376	/
SET	SET nuclear oncogene	9q34	5	< 0.001	/	-0.486164	1.47698	-0.844311	1.24447
NARG1	NMDA receptor regulated 1	4q31.1	7	< 0.001	/	-0.845373	-0.828849	-0.647675	-0.704757
DYNLT3	dynein, light chain, Tctex-type 3	Xp21	7	< 0.001	/	/	-0.778176	-0.68566	-0.701775
NCAPG	non-SMC condensin I complex, subunit G	4p15.33	4	< 0.001	/	-0.745315	-0.716796	-0.780483	-0.855497
IFI16	interferon, gamma-inducible protein 16	1q22	6	< 0.001	/	-0.849811	-0.833175	-0.769706	-0.831076
TCF4	transcription factor 4	18q21.1	6	< 0.001	/	-0.74862	-0.86141	-0.735326	-0.939357
RAB8B	RAB8B, member RAS oncogene family	15q22.2	1	< 0.001	/	-0.895502	-0.940899	-0.790337	-0.79142
KPNA3	karyopherin alpha 3 (importin alpha 4)	13q14.3	2	< 0.001	/	-0.715478	-0.751132	-0.733098	/
GSN	gelsolin (amyloidosis, Finnish type)	9q33	5	< 0.001	/	/	1.71618	1.17527	1.19097
SF3B1	splicing factor 3b, subunit 1, 155kDa	2q33.1	2	< 0.001	/	-0.730368	-0.826755	-0.842578	/
NAMPT	nicotinamide phosphoribosyltransferase	7q22.2	7	< 0.001	/	/	-0.800638	-0.740575	-0.728454
SEPT7	septin 7	7p14.3-p14.1	4	< 0.001	/	-0.869522	-0.770839	-0.760724	-0.732206
MYO6	myosin VI	6q13	6	< 0.001	/	-0.694692	-0.842668	-0.704475	-0.849152
PCDH9	protocadherin 9	13q14.3-q21.1	6	< 0.001	/	-0.862577	-0.779658	-0.658887	-0.798127
MOBKL3	MOB1, Mps One Binder kinase activator-like 3 (yeast)	2q33.1	7	< 0.001	/	/	-0.786216	-0.727001	-0.829353
BCAS2	breast carcinoma amplified sequence 2	1p21-p13.3	7	< 0.001	/	-0.876534	-0.789995	-0.697003	-0.749147
LRRC40	Leucine rich repeat containing 40	1p31.1	7	< 0.001	/	1.08168	-0.75893	-0.702522	-0.683701
SP100	SP100 nuclear antigen	2q37.1	4	< 0.001	/	-0.810537	-0.779205	-0.805871	-0.801006
SBDS	Shwachman-Bodian-Diamond syndrome	7q11.21	2	< 0.001	/	-0.713564	-0.715641	-0.857566	-0.869945
SBDSP	Shwachman-Bodian-Diamond syndrome pseudogene	7q11.23	2	< 0.001	/	-0.713564	-0.715641	-0.857566	-0.869945
RICTOR	rapamycin-insensitive companion of mTOR	5p13.1	7	< 0.001	/	/	-0.966312	-0.631065	-0.596896
SCYE1	small inducible cytokine subfamily E, member 1 (endothelial monocyte-activating)	4q24	4	< 0.001	/	-0.812459	-0.754255	-0.736007	-0.760552
ZRANB2	zinc finger, RAN-binding domain containing 2	1p31	5	< 0.001	/	-0.698043	-0.838701	-0.769433	-0.821557
YWHAZ	tyrosine 3-monooxygenase/tryptophan 5-monooxygenase activation protein, zeta polypeptide	8q23.1	5	< 0.001	/	/	1.88137	/	/
YWHAE	tyrosine 3-monooxygenase/tryptophan 5-monooxygenase activation protein, epsilon polypeptide	17p13.3	5	< 0.001	/	-0.879507	1.82311	/	1.12183
DCTN6	dynactin 6	8p12-p11	4	< 0.001	/	-0.799013	-0.749775	-0.788148	-0.889654
MPHOSPH6	M-phase phosphoprotein 6	16q23.3	6	< 0.001	/	-0.831404	-0.805947	-0.684951	-0.80625
CDK7	cyclin-dependent kinase 7	5q12.1	2	< 0.001	/	-0.689266	-0.690277	-0.93691	-0.88964
ACP1	acid phosphatase 1, soluble	2p25	2	< 0.001	/	-0.706214	-0.682813	/	-0.855878
MRPS22	mitochondrial ribosomal protein S22	3q23	2	< 0.001	/	-0.77225	-0.724833	-0.831473	-0.913758
WBP4	WW domain binding protein 4 (formin binding protein 21)	13q14.11	4	< 0.001	/	-0.623424	-0.670914	-0.73948	-0.756751
PDCD10	programmed cell death 10	3q26.1	4	< 0.001	/	-0.866086	-0.770527	-0.757264	-0.759354
CARD16	caspase recruitment domain family, member 16	---	4	< 0.001	/	-0.783286	-0.633041	-0.841469	-0.747955
EEF1E1	eukaryotic translation elongation factor 1 epsilon 1	6p24.3-p25.1	2	< 0.001	/	-0.761468	-0.719357	-0.861399	-0.845962
ASF1A	ASF1 anti-silencing function 1 homolog A (S. cerevisiae)	6q22.31	4	< 0.001	/	-0.781354	-0.784906	-0.833761	-0.730258
CRIM1	cysteine rich transmembrane BMP regulator 1	2p21	5	< 0.001	/	1.16016	1.25301	1.21563	1.18137
NEK1	NIMA (never in mitosis gene a)-related kinase 1	4q33	7	< 0.001	/	/	-0.912352	-0.575497	-0.70032
SOX4	SRY (sex determining region Y)-box 4	6p22.3	5	< 0.001	/	-0.838848	1.49011	1.17338	1.15459
RCN3	reticulocalbin 3, EF-hand calcium binding domain	19q13.33	5	< 0.001	/	/	1.81715	/	1.15002
RECQL	RecQ protein-like (DNA helicase Q1-like)	12p12	4	< 0.001	/	-0.901518	-0.795057	-0.76696	-0.720448
RPL31	ribosomal protein L31	2q11.2	2	< 0.001	/	-0.919012	-0.700448	/	-0.942897
ITGB3BP	integrin beta 3 binding protein (beta3-endonexin)	1p31.3	4	< 0.001	/	-0.82229	-0.680736	-0.830219	-0.74815
GULP1	GULP, engulfment adaptor PTB domain containing 1	2q32.3-q33	7	< 0.001	/	/	-0.786352	-0.697392	-0.717043
DIS3	DIS3 mitotic control homolog (S. cerevisiae)	13q22.1	6	< 0.001	/	-0.892846	-0.858444	-0.680082	-0.776349
UGP2	UDP-glucose pyrophosphorylase 2	2p14-p13	2	< 0.001	/	-0.726971	-0.762642	-0.835486	-0.868439
PSMG1	proteasome (prosome, macropain) assembly chaperone 1	21q22.3	7	< 0.001	/	1.49727	-0.814143	-0.547263	-0.443422
PAIP2	poly(A) binding protein interacting protein 2	5q31.2	4	< 0.001	/	-0.790542	-0.806788	-0.814638	-0.839869
GMFB	glia maturation factor, beta	14q22.2	7	< 0.001	/	-0.920706	-0.834967	-0.75002	-0.754758
HNRNPH1	heterogeneous nuclear ribonucleoprotein H1 (H)	5q35.3	5	< 0.001	/	-0.793553	1.33206	1.37175	1.17698
AKIRIN2	CDNA FLJ10342 fis, clone NT2RM2000837	6q15	5	< 0.001	/	1.11058	1.92995	1.20621	1.1228
CDC2	cell division cycle 2, G1 to S and G2 to M	10q21.1	4	< 0.001	/	-0.851008	-0.788401	-0.744658	-0.829908
MAPKSP1	MAPK scaffold protein 1	4q23	4	< 0.001	/	-0.763604	-0.76666	-0.803864	-0.835867
RG9MTD1	RNA (guanine-9-) methyltransferase domain containing 1	3q12.3	4	< 0.001	/	-0.75218	-0.820654	-0.766504	-0.730634
INTS12	integrator complex subunit 12	4q24	2	< 0.001	/	-0.72362	-0.654535	-0.922844	-0.876478
TNPO1	Transportin 1	5q13.2	6	< 0.001	/	-0.798615	-0.952787	-0.7399	-0.942492
SEC61A1	Sec61 alpha 1 subunit (S. cerevisiae)	3q21.3	1	< 0.001	/	1.23546	1.57253	1.13302	/
SEC24D	SEC24 family, member D (S. cerevisiae)	4q26	2	< 0.001	/	1.31424	1.02915	1.41804	1.34665
TOP2A	topoisomerase (DNA) II alpha 170kDa	17q21-q22	6	< 0.001	/	-0.847007	-0.83315	-0.71992	-0.790657
TFEC	transcription factor EC	7q31.2	7	< 0.001	/	/	-0.755756	-0.683833	-0.621693
NID1	nidogen 1	1q43	2	< 0.001	/	/	1.18029	1.43449	1.25468
VRK2	vaccinia related kinase 2	2p16-p15	4	< 0.001	/	-0.820786	-0.794419	-0.781604	-0.76931
HSPA1A	heat shock 70kDa protein 1A	6p21.3	5	< 0.001	/	1.28398	1.75143	1.19818	1.16109
HSPA1B	heat shock 70kDa protein 1B	6p21.3	5	< 0.001	/	1.28398	1.75143	1.19818	1.16109
PDIA4	protein disulfide isomerase family A, member 4	7q35	5	< 0.001	/	1.0688	1.62965	1.175	1.0913
PLEC1	plectin 1, intermediate filament binding protein 500kDa	8q24	5	< 0.001	/	-0.836327	1.77855	1.15652	1.26707
DCBLD2	discoidin, CUB and LCCL domain containing 2	3q12.1	2	< 0.001	/	-0.388668	-0.630747	-0.885669	-0.836284
GCC2	GRIP and coiled-coil domain containing 2	2q12.3	7	< 0.001	/	/	-0.822663	-0.706505	-0.467258
APH1A	anterior pharynx defective 1 homolog A (C. elegans)	1p36.13-q31.3	5	< 0.001	/	1.20289	1.81004	1.26375	/
KIAA1967	KIAA1967	8p22	1	< 0.001	/	1.66801	1.78745	1.08822	1.15245
ACTR2	ARP2 actin-related protein 2 homolog (yeast)	2p14	5	< 0.001	/	-0.700704	-0.979185	-0.810511	/
NAE1	NEDD8 activating enzyme E1 subunit 1	16q22	4	< 0.001	/	-0.802818	-0.73311	-0.836039	-0.82566
AQP1	aquaporin 1 (Colton blood group)	7p14	1	< 0.001	/	1.49051	1.41667	1.42187	1.50405
RNF6	ring finger protein (C3H2C3 type) 6	13q12.2	7	< 0.001	/	/	-0.851806	-0.630627	-0.632621
RFFL	ring finger and FYVE-like domain containing 1	17q12	3	< 0.001	/	1.87719	1.30142	1.23978	1.13796
COL4A5	collagen, type IV, alpha 5	Xq22	5	< 0.001	/	1.20207	1.30182	1.22754	1.28829
BGN	biglycan	Xq28	5	< 0.001	/	-0.613085	1.83036	/	/
RPN1	ribophorin I	3q21.3	5	< 0.001	/	1.07492	1.52677	1.22238	1.10179
RNF13	ring finger protein 13	3q25.1	6	< 0.001	/	-0.783187	-0.830961	-0.750549	-0.795994
COPS4	COP9 constitutive photomorphogenic homolog subunit 4 (Arabidopsis)	4q21.22	4	< 0.001	/	-0.780229	-0.756644	-0.84856	-0.846868
KIAA0776	KIAA0776	6q16.1	3	< 0.001	/	/	-0.717022	-0.738682	-0.747184
UHMK1	U2AF homology motif (UHM) kinase 1	1q23.3	2	< 0.001	/	-0.689976	-0.675913	/	1.17966
SUB1	SUB1 homolog (S. cerevisiae)	5p13.3	7	< 0.001	/	-0.862606	-0.825454	-0.689943	-0.657918
ATP6AP1	ATPase, H+ transporting, lysosomal accessory protein 1	Xq28	5	< 0.001	/	1.11935	1.46254	1.19466	1.1227
SMAD3	SMAD family member 3	15q22.33	5	< 0.001	/	1.08567	2.22649	1.15196	1.21548
CDH5	cadherin 5, type 2 (vascular endothelium)	16q22.1	5	< 0.001	/	1.06808	1.20868	1.18493	1.17896
SNX4	sorting nexin 4	3q21.2	4	< 0.001	/	-0.808466	-0.73857	-0.716665	-0.765785
EXOSC8	exosome component 8	13q13.1	2	< 0.001	/	-0.745472	-0.738267	-0.881763	-0.852783
SDAD1	SDA1 domain containing 1	4q21.1	6	< 0.001	/	-0.778819	-0.892774	-0.625993	-0.813362
MMP14	matrix metallopeptidase 14 (membrane-inserted)	14q11-q12	5	< 0.001	/	-0.852816	1.97635	1.16277	1.06071
TP53	tumor protein p53	17p13.1	5	< 0.001	/	-0.883161	1.8986	1.15958	1.16462
DDX3X	DEAD (Asp-Glu-Ala-Asp) box polypeptide 3, X-linked	Xp11.3-p11.23	5	< 0.001	/	-0.790933	2.14782	-0.900786	-0.894593
BRWD1	bromodomain and WD repeat domain containing 1	21q22.2	6	< 0.001	/	-0.778445	-0.82518	-0.52361	-0.729816
SMC2	structural maintenance of chromosomes 2	9q31.1	7	< 0.001	/	/	-0.799256	-0.647932	-0.649234
LEO1	Leo1, Paf1/RNA polymerase II complex component, homolog	15q21.2	4	< 0.001	/	-0.860649	-0.738145	-0.657297	-0.761059
MRE11A	MRE11 meiotic recombination 11 homolog A	11q21	4	< 0.001	/	-0.745137	-0.677228	-0.730604	-0.770784
TOP1	topoisomerase (DNA) I	20q12-q13.1	2	< 0.001	/	-0.685313	-0.754432	-0.840361	/
CDH11	cadherin 11, type 2, OB-cadherin (osteoblast)	16q22.1	1	< 0.001	/	1.43634	1.30404	1.14698	1.1143
PIK3C3	phosphoinositide-3-kinase, class 3	18q12.3	2	< 0.001	/	-0.684761	-0.730888	-0.895801	-0.921704
RNF160	ring finger protein 160	21q22.11	4	< 0.001	/	-0.796477	-0.732573	-0.67619	-0.741951
SKIV2L2	Superkiller viralicidic activity 2-like 2	5q11.2	7	< 0.001	/	/	-0.868568	-0.642303	-0.71235
PCBP2	poly(rC) binding protein 2	12q13.12-q13.13	1	< 0.001	/	1.2173	1.31756	/	1.11611
CLU	clusterin	8p21-p12	5	< 0.001	/	/	1.39862	1.12895	1.12057
RANBP2	RAN binding protein 2	2q12.3	7	< 0.001	/	/	-0.978177	-0.638943	-0.610674
OGT	O-linked N-acetylglucosamine (GlcNAc) transferase	Xq13	5	< 0.001	/	1.08243	2.04964	1.12046	1.15753
BCCIP	BRCA2 and CDKN1A interacting protein	10q26.1	2	< 0.001	/	-0.766647	-0.730307	-0.818352	-0.903394
UFM1	ubiquitin-fold modifier 1	13q13.3	7	< 0.001	/	1.21368	-0.751461	-0.54153	-0.726868
RBPJ	recombination signal binding protein for immunoglobulin kappa J region	4p15.2	2	< 0.001	/	-0.617016	-0.8365	-0.846632	-0.864295
MAD2L1	MAD2 mitotic arrest deficient-like 1 (yeast)	4q27	2	< 0.001	/	-0.770848	-0.741915	-0.811049	-0.887816
NDC80	NDC80 homolog, kinetochore complex component	18p11.32	2	< 0.001	/	-0.726493	-0.630922	-0.847744	-0.887072
SON	SON DNA binding protein	21q22.11	2	< 0.001	/	-0.658628	-0.748349	1.16449	1.22136
LSM3	LSM3 homolog, U6 small nuclear RNA associated	3p25.1	2	< 0.001	/	-0.820783	-0.705935	-0.895903	-0.877972
ZNF277	zinc finger protein 277	7q31.1	4	< 0.001	/	-0.847038	-0.736002	-0.774909	-0.801727
MED31	mediator complex subunit 31	17p13.2	2	< 0.001	/	-0.778485	-0.682911	-0.906612	-0.928926
BCLAF1	BCL2-associated transcription factor 1	6q22-q23	6	< 0.001	/	-0.829835	-0.955508	-0.69581	-0.774335
CUL5	cullin 5	11q22-q23	7	< 0.001	/	1.08662	-0.878362	-0.642728	-0.672616
PRKAR1A	protein kinase, cAMP-dependent, regulatory, type I, alpha	17q23-q24	5	< 0.001	/	/	1.21493	1.18053	1.152
PPIB	peptidylprolyl isomerase B (cyclophilin B)	15q21-q22	5	< 0.001	/	/	1.40537	1.08577	/
FABP4	fatty acid binding protein 4, adipocyte	8q21	7	< 0.001	/	-0.861891	-0.83303	-0.804441	-0.74756
MARCKS	myristoylated alanine-rich protein kinase C substrate	6q22.2	5	< 0.001	/	/	1.31641	/	1.16374
MMP2	Collagenase type IV mRNA, 3' end	16q13-q21	5	< 0.001	/	/	1.36339	1.15917	1.10286
HIP1	huntingtin interacting protein 1	7q11.23	3	< 0.001	/	1.34656	1.23428	1.53186	1.0962
KLHL28	kelch-like 28 (Drosophila)	14q21.3	6	< 0.001	/	1.63637	1.47283	-0.523494	-0.775245
RAD54B	RAD54 homolog B (S. cerevisiae)	8q21.3-q22	4	< 0.001	/	-0.691648	-0.721521	-0.664821	/
RORA	RAR-related orphan receptor A	15q21.3	7	< 0.001	/	/	-0.750349	-0.653316	-0.782762
UBE2D3	ubiquitin-conjugating enzyme E2D 3	4q24	6	< 0.001	/	1.72064	1.75726	-0.707962	1.09852
PJA2	praja ring finger 2	5q21.3	4	< 0.001	/	-0.892171	-0.714259	-0.824057	-0.864585
DDX21	DEAD (Asp-Glu-Ala-Asp) box polypeptide 21	10q21	2	< 0.001	/	-0.724057	-0.875621	-0.804748	-0.938376
RGS2	regulator of G-protein signaling 2, 24kDa	1q31	4	< 0.001	/	-0.744365	-0.771587	-0.798627	-0.743627
HMGA2	high mobility group AT-hook 2	12q15	7	< 0.001	/	1.60883	1.82706	-0.66364	-0.714726
PDIA3	protein disulfide isomerase family A, member 3	15q15	5	< 0.001	/	/	1.40273	1.1317	1.12431
EIF2S2	eukaryotic translation initiation factor 2, subunit 2 beta	20pter-q12	6	< 0.001	/	-0.877956	-0.843059	-0.826295	-0.880938
HIPK3	homeodomain interacting protein kinase 3	11p13	1	< 0.001	/	1.56972	1.92405	1.0914	1.40708
F2R	coagulation factor II (thrombin) receptor	5q13	2	< 0.001	/	/	1.12385	1.34918	1.18793
NACA	nascent polypeptide-associated complex alpha subunit	12q23-q24.1	6	< 0.001	/	-0.914593	-0.972578	-0.820556	-0.871126
MTF2	metal response element binding transcription factor 2	1p22.1	4	< 0.001	/	-0.843078	-0.767688	-0.792312	-0.882623
ZNF652	zinc finger protein 652	17q21.32	6	< 0.001	/	1.3422	1.12482	-0.440887	/
EPRS	glutamyl-prolyl-tRNA synthetase	1q41-q42	2	< 0.001	/	-0.700692	-0.815352	-0.873028	-0.931327
NEXN	nexilin (F actin binding protein)	1p31.1	7	< 0.001	/	/	-0.914298	-0.681835	-0.579076
P4HB	prolyl 4-hydroxylase, beta polypeptide	17q25	5	< 0.001	/	1.12614	1.27358	1.15405	1.08133
DDX58	DEAD (Asp-Glu-Ala-Asp) box polypeptide 58	9p12	7	< 0.001	/	-0.799482	-0.815669	-0.690229	-0.709935
TXNDC9	thioredoxin domain containing 9	2q11.2	7	< 0.001	/	/	-0.807102	-0.757611	-0.79854
IGFBP4	insulin-like growth factor binding protein 4	17q12-q21.1	5	< 0.001	/	/	1.61286	/	1.17069
PPFIBP1	PTPRF interacting protein, binding protein 1 (liprin beta 1)	12p11.23-p11.22	1	< 0.001	/	1.22103	1.24651	1.28529	1.31306
TRIM23	tripartite motif-containing 23	5q12.3	6	< 0.001	/	-0.825674	-0.812938	-0.627117	-0.721271
CEP57	centrosomal protein 57kDa	11q21	4	< 0.001	/	-0.715236	-0.822005	-0.753377	-0.817994
EZR	ezrin	6q25.2-q26	1	< 0.001	/	1.26204	1.63571	/	1.07037
GPX1	glutathione peroxidase 1	3p21.3	5	< 0.001	/	/	1.39219	1.15652	/
DHX36	DEAH (Asp-Glu-Ala-His) box polypeptide 36	---	6	< 0.001	/	-0.805722	-0.905556	-0.776497	-0.809106
VWF	von Willebrand factor	12p13.3	5	< 0.001	/	/	1.3454	1.09814	1.18711
UTP11L	UTP11-like, U3 small nucleolar ribonucleoprotein, (yeast)	1p34.3	4	< 0.001	/	-0.871674	-0.789536	-0.776947	-0.858205
DPY30	dpy-30 homolog (C. elegans)	2p22.3	2	< 0.001	/	-0.823899	-0.745749	-0.888222	-0.83262
ATXN3	ataxin 3	14q24.3-q32.2	4	< 0.001	/	-0.878728	-0.66445	-0.786776	-0.690667
HNRNPL	heterogeneous nuclear ribonucleoprotein L	19q13.2	5	< 0.001	/	1.16962	1.96899	-0.865055	1.11673
ARF6	ADP-ribosylation factor 6	14q21.3	5	< 0.001	/	-0.93146	1.74028	1.16771	/
IL8	interleukin 8	4q13-q21	2	< 0.001	/	-0.676305	-0.72291	/	-0.911287
PLOD2	procollagen-lysine, 2-oxoglutarate 5-dioxygenase 2	3q23-q24	6	< 0.001	/	-0.819267	-0.934684	-0.782269	-0.925748
APC	adenomatous polyposis coli	5q21-q22	7	< 0.001	/	-0.894203	-0.852435	-0.681422	-0.560808
LIG4	ligase IV, DNA, ATP-dependent	13q33-q34	7	< 0.001	/	/	-0.83435	-0.604874	-0.633734
RPS11	ribosomal protein S11	19q13.3	2	< 0.001	/	-0.881936	-0.841272	1.89678	1.3292
ZNF192	zinc finger protein 192	6p21.3	1	< 0.001	/	1.68185	2.44077	-0.784122	-0.91731
ING3	inhibitor of growth family, member 3	7q31	4	< 0.001	/	-0.882974	-0.786621	-0.687433	-0.875131
FLNA	filamin A, alpha (actin binding protein 280)	Xq28	2	< 0.001	/	/	1.25359	1.20012	1.21286
FBXO5	F-box protein 5	6q25.2	4	< 0.001	/	-0.842446	-0.747744	-0.715373	-0.844215
ELK3	ELK3, ETS-domain protein (SRF accessory protein 2)	12q23	5	< 0.001	/	1.16769	1.25235	1.15081	1.27578
LRRC17	leucine rich repeat containing 17	7q22.1	2	< 0.001	/	-0.749635	-0.719164	-0.893738	-0.810494
TBK1	TANK-binding kinase 1	12q14.1	4	< 0.001	/	-0.811983	-0.822894	-0.747936	-0.768887
EIF3K	eukaryotic translation initiation factor 3, subunit K	19q13.2	2	< 0.001	/	-0.845879	-0.783279	-0.91344	-0.871481
PPP1R12A	protein phosphatase 1, regulatory (inhibitor) subunit 12A	12q15-q21	4	< 0.001	/	-0.802387	-0.733486	-0.787338	-0.912802
XRCC4	X-ray repair complementing defective repair in Chinese hamster cells 4	5q13-q14	4	< 0.001	/	-0.844363	-0.733717	-0.698736	-0.628442
ATP2B4	ATPase, Ca++ transporting, plasma membrane 4	1q32.1	5	< 0.001	/	1.20485	1.77613	/	1.06578
IGFBP7	insulin-like growth factor binding protein 7	4q12	2	< 0.001	/	/	-0.93186	1.37858	1.17296
PFN1	profilin 1	17p13.3	5	< 0.001	/	/	1.42017	1.07207	/
SEPT10	septin 10	2q13	4	< 0.001	/	-0.786819	-0.846996	-0.799239	-0.746361
CALD1	caldesmon 1	7q33	5	< 0.001	/	-0.687479	1.05096	-0.765382	-0.830292
C14orf129	chromosome 14 open reading frame 129	14q32.2	4	< 0.001	/	-0.867629	-0.767726	-0.802644	-0.793235
GOPC	golgi associated PDZ and coiled-coil motif containing	6q21	2	< 0.001	/	-0.682983	-0.696563	-0.8408	-0.87206
NPM1	nucleophosmin (nucleolar phosphoprotein B23, numatrin)	5q35	2	< 0.001	/	-0.859204	-0.795097	/	-0.91976
SEPT9	septin 9	17q25	5	< 0.001	/	1.15532	1.22862	1.29144	1.17694
TIPRL	TIP41, TOR signaling pathway regulator-like (S. cerevisiae)	1q23.2	2	< 0.001	/	-0.810943	-0.719541	-0.849332	/
MRPS31	mitochondrial ribosomal protein S31	13q14.11	2	< 0.001	/	-0.819871	-0.709114	-0.855475	-0.850219
CCDC88A	Homo sapiens, clone IMAGE:5753629, mRNA	2p16.1	7	< 0.001	/	-0.921843	-0.77878	-0.652656	-0.526315
AHNAK	AHNAK nucleoprotein	11q12.2	5	< 0.001	/	-0.54828	1.47946	/	1.34367
TIMM8B	translocase of inner mitochondrial membrane 8 homolog B	11q23.1-q23.2	2	< 0.001	/	-0.84323	-0.721664	/	-0.893802
GNL3	guanine nucleotide binding protein-like 3 (nucleolar)	3p21.1	2	< 0.001	/	-0.651539	-0.78939	/	-0.894578
CCDC82	coiled-coil domain containing 82	11q21	7	< 0.001	/	/	-0.831164	-0.748282	-0.64345
SAP18	Sin3A-associated protein, 18kDa	13q12.11	2	< 0.001	/	-0.870439	-0.759018	-0.920559	-0.897819
MCAM	melanoma cell adhesion molecule	11q23.3	6	< 0.001	/	1.14391	1.23719	1.07055	1.1566
EPAS1	endothelial PAS domain protein 1	2p21-p16	5	< 0.001	/	-0.918596	1.41525	1.15526	1.16283
BARD1	BRCA1 associated RING domain 1	2q34-q35	2	< 0.001	/	-0.776102	-0.632989	-0.820918	-0.942826
hCG_16001	similar to ribosomal protein L23A	17q11	4	< 0.001	/	/	-0.925277	-0.918888	-0.940312
RPL23A	ribosomal protein L23A	17q11	7	< 0.001	/	/	-0.929216	-0.915547	-0.933623
CTNNAL1	catenin (cadherin-associated protein), alpha-like 1	9q31.2	4	< 0.001	/	-0.907694	-0.768223	-0.846834	-0.793401
NR2F1	nuclear receptor subfamily 2, group F, member 1	5q14	2	< 0.001	/	1.2081	1.10643	1.33068	1.33761
IGF2R	insulin-like growth factor 2 receptor	6q26	5	< 0.001	/	1.12934	1.51037	1.12696	1.17487
AMFR	autocrine motility factor receptor	16q21	5	< 0.001	/	1.293	1.76894	1.13198	1.11029
ITGB3	integrin, beta 3 (platelet glycoprotein IIIa, antigen CD61)	17q21.32	5	< 0.001	/	1.17839	1.77193	1.09644	1.11053
LOC595101	highly similar to Homo sapiens PI-3-kinase-related kinase SMG-1 pseudogene	16p11.2	5	< 0.001	/	1.11798	2.46699	-0.831028	1.2678
PHF3	PHD finger protein 3	6q12	7	< 0.001	/	1.11404	-0.966321	-0.627455	-0.691735
HSPH1	heat shock 105kDa/110kDa protein 1	13q12.3	6	< 0.001	/	-0.789985	-0.923461	-0.743147	-0.811633
RAB1B	RAB1B, member RAS oncogene family	11q12	5	< 0.001	/	1.09886	1.66881	/	1.08635
ITGA5	integrin, alpha 5 (fibronectin receptor, alpha polypeptide)	12q11-q13	5	< 0.001	/	/	1.26448	1.15013	1.13335
GATA3	GATA binding protein 3	10p15	1	< 0.001	/	1.31626	1.50108	1.20057	1.25773
DBN1	drebrin 1	5q35.3	5	< 0.001	/	/	1.44755	1.19834	/
ZHX1	zinc fingers and homeoboxes 1	8q24.13	6	< 0.001	/	-0.889067	1.03101	-0.671662	-0.711095
POT1	POT1 protection of telomeres 1 homolog (S. pombe)	7q31.33	4	< 0.001	/	-0.869165	-0.771745	-0.730103	-0.764556
LAMA4	laminin, alpha 4	6q21	5	< 0.001	/	-0.933219	1.67153	-0.894152	-0.93301
FAS	Fas (TNF receptor superfamily, member 6)	10q24.1	7	< 0.001	/	-0.79054	-0.81735	-0.599711	-0.573229
WDR1	WD repeat domain 1	4p16.1	5	< 0.001	/	1.06991	1.45593	1.24526	/
MLXIP	MLX interacting protein	12q24.31	5	< 0.001	1.76445	/	2.04129	1.16815	1.35161
RGS4	regulator of G-protein signaling 4	1q23.3	2	< 0.001	/	-0.695047	-0.831918	-0.887719	-0.902478
CDC42BPA	CDC42 binding protein kinase alpha (DMPK-like)	1q42.11	6	< 0.001	/	-0.854962	-0.8667	-0.718389	/
COL13A1	collagen, type XIII, alpha 1	10q22	3	< 0.001	/	1.50538	1.09743	1.22836	1.14762
FANCM	Fanconi anemia, complementation group M	14q21.3	7	< 0.001	/	-0.650811	-0.883305	-0.654027	-0.529751
TXNDC17	thioredoxin domain containing 17	17p13.2	2	< 0.001	/	-0.833931	-0.78247	/	-0.866048
RXFP1	relaxin/insulin-like family peptide receptor 1	4q32.1	1	< 0.001	/	1.53223	1.45176	1.20911	1.20895
PDS5B	PDS5, regulator of cohesion maintenance, homolog B	13q12.3	7	< 0.001	/	/	-0.853877	-0.699764	-0.664418
RNF166	ring finger protein 166	16q24.3	3	< 0.001	/	1.74403	1.31878	1.21905	1.21286
TPD52L2	tumor protein D52-like 2	20q13.2-q13.3	5	< 0.001	/	1.06872	1.5091	1.14509	/
FGD5	FYVE, RhoGEF and PH domain containing 5	3p24.3	5	< 0.001	/	1.15684	1.45614	1.14215	1.20876
RNF11	ring finger protein 11	1pter-p22.1	2	< 0.001	/	1.25724	/	1.31883	1.2153
ITGAV	integrin, alpha V (vitronectin receptor)	2q31-q32	7	< 0.001	/	1.2241	1.24101	1.07468	1.107
CBWD1	COBW domain containing 1	9p24.3	2	< 0.001	/	-0.804878	-0.750208	-0.894404	-0.899317
CBWD2	COBW domain containing 2	2q14.1	2	< 0.001	/	-0.804878	-0.750208	-0.894404	-0.899317
CBWD3	COBW domain containing 3	9q13	2	< 0.001	/	-0.804878	-0.750208	-0.894404	-0.899317
CBWD5	COBW domain containing 5	9q21.11	2	< 0.001	/	-0.804878	-0.750208	-0.894404	-0.899317
CBWD6	COBW domain containing 6	9q21.11	2	< 0.001	/	-0.804878	-0.750208	-0.894404	-0.899317
CBWD7	COBW domain containing 7	9pter-qter	2	< 0.001	/	-0.808697	-0.679213	-0.857072	-0.916262
LOC100132072	hypothetical protein LOC100132072	---	2	< 0.001	/	-0.808697	-0.679213	-0.857072	-0.916262
LOC100133216	hypothetical protein LOC100133216	---	2	< 0.001	/	-0.808697	-0.679213	-0.857072	-0.916262
COL5A1	collagen, type V, alpha 1	9q34.2-q34.3	2	< 0.001	/	-0.850597	1.22905	1.26197	1.20302
ARPC4	actin related protein 2/3 complex, subunit 4	3p25.3	5	< 0.001	/	1.08411	1.70416	/	/
TTLL3	tubulin tyrosine ligase-like family, member 3	3p25.3	5	< 0.001	/	1.08411	1.70416	/	/
PDLIM7	CDNA clone IMAGE:4763486	5q35.3	5	< 0.001	/	-0.890069	1.52899	1.17942	/
MED21	mediator complex subunit 21	12p11.23	4	< 0.001	/	-0.766694	-0.73925	-0.86325	-0.827661
SCT	secretin	11p15.5	2	< 0.001	/	-0.517485	-0.678228	-0.794347	-0.763181
ZFP36L1	zinc finger protein 36, C3H type-like 1	14q22-q24	2	< 0.001	/	1.11562	1.07174	1.33259	1.26825
ANGPT1	angiopoietin 1	8q22.3-q23	6	< 0.001	/	-0.770569	-0.749895	-0.622323	-0.700819
ARHGAP5	Rho GTPase activating protein 5	14q12	7	< 0.001	/	1.41283	1.21491	-0.583743	-0.664975
CALM1	calmodulin 1 (phosphorylase kinase, delta)	14q24-q31	5	< 0.001	/	1.14018	1.44697	/	/
CALM2	calmodulin 2 (phosphorylase kinase, delta)	2p21	5	< 0.001	/	1.14018	1.44697	/	/
CALM3	calmodulin 3 (phosphorylase kinase, delta)	19q13.2-q13.3	5	< 0.001	/	1.14018	1.44697	/	/
SMCHD1	structural maintenance of chromosomes flexible hinge domain	18p11.32	6	< 0.001	/	1.17108	-0.958604	-0.526337	-0.811971
MYLK	myosin light chain kinase	3q21	3	< 0.001	/	1.4435	1.2426	1.41626	1.28044
ATP7B	ATPase, Cu++ transporting, beta polypeptide	13q14.3	1	< 0.001	/	1.682	1.6908	1.19474	1.15459
WWP2	WW domain containing E3 ubiquitin protein ligase 2	16q22.1	5	< 0.001	/	1.26636	1.87553	1.30115	1.193
CSF2RB	colony stimulating factor 2 receptor, beta	22q13.1	2	0.00121507	/	1.2128	1.12935	1.27108	1.1686
MSN	moesin	Xq11.2-q12	1	0.00242718	/	1.17536	1.14811	1.16132	1.0976
EIF5A	eukaryotic translation initiation factor 5A	17p13-p12	5	0.00363636	/	-0.719106	1.57068	/	/
ECT2	epithelial cell transforming sequence 2 oncogene	3q26.1-q26.2	4	0.0045196	/	-0.899295	-0.893147	-0.68759	-0.82572
CYBA	cytochrome b-245, alpha polypeptide	16q24	5	0.00453793	/	1.10917	1.56046	1.09291	1.13923
SNRNP40	small nuclear ribonucleoprotein 40kDa (U5)	1p35.2	5	0.00455178	/	1.20678	1.92608	/	1.07106
PBRM1	polybromo 1	3p21	4	0.00458443	/	1.07801	1.3062	1.3116	1.2315
SURF4	surfeit 4	9q34.2	1	0.00460329	/	1.31633	1.38827	/	1.09228
PEX3	peroxisomal biogenesis factor 3	6q24.2	4	0.00460803	/	-0.902872	-0.769818	-0.78166	-0.737502
EHD1	EH-domain containing 1	11q13	1	0.00461754	/	1.36204	1.2395	1.17141	1.11417
PTS	6-pyruvoyltetrahydropterin synthase	11q22.3-q23.3	2	0.00462709	/	-0.851202	-0.741805	-0.909165	-0.845182
DYNLT1	dynein, light chain, Tctex-type 1	6q25.2-q25.3	2	0.00463668	/	-0.861546	-0.773865	/	/
SPEN	spen homolog, transcriptional regulator (Drosophila)	1p36.33-p36.11	2	0.00466083	/	-0.438631	-0.864461	/	1.27158
CSNK1A1	Homo sapiens, clone IMAGE:4769127, mRNA	5q32	1	0.00468033	/	1.61984	1.6488	/	1.20363
RGPD5	RANBP2-like and GRIP domain containing 5	2q13	6	0.00471486	/	-0.797533	-0.979053	-0.666021	-0.780878
RGPD6	RANBP2-like and GRIP domain containing 6	2q13	6	0.00471486	/	-0.797533	-0.979053	-0.666021	-0.780878
RGPD8	RANBP2-like and GRIP domain containing 8	2q13	6	0.00471486	/	-0.797533	-0.979053	-0.666021	-0.780878
HLTF	helicase-like transcription factor	3q25.1-q26.1	6	0.00475494	/	-0.859077	-0.837965	-0.699647	-0.796727
PSPH	phosphoserine phosphatase	7p15.2-p15.1	5	0.00476507	/	1.14847	1.4371	1.50035	1.29857
PCDHB14	protocadherin beta 14	5q31	1	0.00478034	/	1.50606	1.49296	1.16506	1.77239
PIAS1	protein inhibitor of activated STAT, 1	15q	2	0.00480086	/	-0.700343	-0.797283	-0.831327	-0.92656
CFL2	cofilin 2 (muscle)	14q12	7	0.00483197	/	-0.879396	-0.855801	-0.781176	-0.738667
STAB1	stabilin 1	3p21.1	5	0.00483719	/	/	1.48234	1.12267	1.12464
CDC27	cell division cycle 27 homolog (S. cerevisiae)	17q12-q23.2	5	0.00484262	/	-0.759157	-0.912439	-0.733263	-0.85655
C6orf66	chromosome 6 open reading frame 66	6q16.1	4	0.00486877	/	-0.777879	-0.790322	-0.845219	-0.848457
CTNND1	catenin (cadherin-associated protein), delta 1	11q11	5	0.00487407	/	/	1.68754	/	/
TGFB1	transforming growth factor, beta 1	17q11.2	5	0.00487939	/	-0.891783	1.59486	/	1.13777
PIK3C2B	phosphoinositide-3-kinase, class 2, beta polypeptide	1q32	5	0.00490614	/	1.16954	1.32648	1.112	1.32299
ZBTB33	zinc finger and BTB domain containing 33	Xq23	6	0.00491153	/	-0.9207	-0.853227	-0.71859	-0.841911
KIF5B	kinesin family member 5B	10pter-q22.1	7	0.00496604	/	1.08836	-0.957536	-0.74478	-0.770602
PIK3CA	phosphoinositide-3-kinase, catalytic, alpha polypeptide	3q26.3	6	0.00497709	/	/	-0.953215	-0.633066	-0.739445
PIGK	phosphatidylinositol glycan anchor biosynthesis, class K	1p31.1	6	0.00499375	/	-0.749429	-0.973852	-0.676075	-0.688532
SP1	Sp1 transcription factor	12q13.1	5	0.00502177	/	1.31429	1.93251	/	1.13093
CEP97	centrosomal protein 97kDa	3q12.3	6	0.00502742	/	1.35913	1.737	-0.642186	-0.883018
CETN2	centrin, EF-hand protein, 2	Xq28	4	0.00503874	/	-0.787731	-0.865484	-0.829392	-0.785832
CWC22	CWC22 spliceosome-associated protein	2q31.3	7	0.00507302	/	/	-0.888447	-0.610601	-0.606456
CYR61	cysteine-rich, angiogenic inducer, 61	1p31-p22	5	0.00509613	/	-0.935136	1.17264	1.17624	1.10287
ARHGAP24	Rho GTPase activating protein 24	4q21.23-q21.3	2	0.00510194	/	-0.724381	-0.796306	/	-0.84299
DOK6	docking protein 6	18q22.2	2	0.00510776	/	-0.664637	-0.628213	-0.835589	-0.679494
NTN4	netrin 4	12q22-q23	2	0.00516674	/	1.1592	1.06635	1.23288	1.20806
ZNF24	zinc finger protein 24	18q12	2	0.00517272	/	-0.720834	-0.743194	-0.901385	/
PREX2	phosphatidylinositol-3,4,5-trisphosphate-dependent Rac exchange factor 2	8q13.2	6	0.0051787	/	1.286	1.99546	-0.526531	1.26631
NPTN	neuroplastin	15q22	3	0.00519675	/	1.33347	1.0998	1.15455	1.20281
BCAT1	branched chain aminotransferase 1, cytosolic	12p12.1	4	0.00520279	/	-0.821484	-0.833705	-0.825667	-0.929357
CASP8AP2	caspase 8 associated protein 2	6q15	7	0.00523934	/	1.1008	-0.859187	-0.624375	-0.557324
DPYSL2	dihydropyrimidinase-like 2	8p22-p21	2	0.00525781	/	1.15591	1.12631	1.2106	1.18883
SNAP23	synaptosomal-associated protein, 23kDa	15q15.1	5	0.0052702	/	1.17395	1.69893	1.25261	1.48058
SRPK2	SFRS protein kinase 2	7q22-q31.1	5	0.00528264	/	-0.930269	1.0318	/	/
CSGALNACT2	chondroitin sulfate N-acetylgalactosaminyltransferase 2	10q11.21	7	0.00529515	/	1.26618	1.27406	1.1113	1.13337
SH3RF1	SH3 domain containing ring finger 1	4q32.3-q33	2	0.00530771	/	1.34883	/	1.4728	1.3083
SUPT6H	suppressor of Ty 6 homolog (S. cerevisiae)	17q11.2	5	0.00531401	/	/	2.8036	/	1.07188
RANGAP1	Ran GTPase activating protein 1	22q13	5	0.00532033	/	1.12705	1.57718	/	1.06869
SAPS3	SAPS domain family, member 3	11q13	5	0.00532667	/	1.32231	1.90359	1.24879	1.30688
ERBB2	v-erb-b2 erythroblastic leukemia viral oncogene homolog 2	17q21.1	7	0.00536499	/	1.72607	1.67592	1.35532	-0.68305
MRPS14	mitochondrial ribosomal protein S14	1q23-q25	2	0.00537143	/	-0.851662	-0.731538	/	-0.807188
RAP2B	RAP2B, member of RAS oncogene family	3q25.2	1	0.00537788	/	1.52113	1.24533	1.09374	1.09877
DPYSL4	dihydropyrimidinase-like 4	10q26	5	0.00539735	/	1.21643	1.70736	1.12802	/
SMC4	structural maintenance of chromosomes 4	3q26.1	7	0.00652661	/	/	/	-0.668638	-0.674408
API5	apoptosis inhibitor 5	11p11.2	7	0.00852555	/	-0.873718	-0.816475	-0.609569	-0.654564
COPA	coatomer protein complex, subunit alpha	1q23-q25	1	0.00857987	/	1.2372	1.41314	-0.928671	-0.905204
EIF2S1	eukaryotic translation initiation factor 2, subunit 1 alpha	14q23.3	2	0.00860462	/	-0.786322	-0.813255	-0.878978	-0.886897
EID1	EP300 interacting inhibitor of differentiation 1	15q21.1-q21.2	2	0.00865455	/	1.09672	-0.82099	1.51307	1.16453
TRRAP	transformation/transcription domain-associated protein	7q21.2-q22.1	5	0.00866292	/	/	1.65391	1.24304	1.21197
MYLIP	myosin regulatory light chain interacting protein	6p23-p22.3	7	0.00868816	/	1.77243	1.60724	1.26168	/
CXCR4	chemokine (C-X-C motif) receptor 4	2q21	4	0.0086966	/	-0.919827	-0.68452	-0.836496	-0.896151
HSP90AB1	heat shock protein 90kDa alpha (cytosolic), class B member 1	6p12	1	0.00870506	/	1.15201	1.1628	1.15177	1.06182
GTF2B	general transcription factor IIB	1p22-p21	4	0.00876474	/	-0.838995	-0.75628	-0.841024	-0.906668
TOMM5	translocase of outer mitochondrial membrane 5	9p13.2	2	0.00882525	/	-0.84568	-0.771459	-0.931672	-0.849165
NEGR1	neuronal growth regulator 1	1p31.1	7	0.00885143	/	-0.850924	-0.840901	-0.734342	-0.733676
ARHGDIA	Rho GDP dissociation inhibitor (GDI) alpha	17q25.3	5	0.00886898	/	-0.831352	1.85844	-0.898233	/
C5orf41	chromosome 5 open reading frame 41	5q35.2	3	0.00887778	/	-0.802095	-0.751633	-0.724498	-0.869023
RC3H2	ring finger and CCCH-type zinc finger domains 2	9q34	4	0.00888659	/	-0.823384	-0.790374	-0.81758	-0.941784
GPBP1	GC-rich promoter binding protein 1	5q11.2	7	0.00897573	/	-0.892321	-0.819121	-0.797911	-0.851035
GTF2H1	general transcription factor IIH, polypeptide 1, 62kDa	11p15.1-p14	4	0.0104473	/	-0.782095	-0.685843	-0.919185	-0.828491
VTA1	Vps20-associated 1 homolog (S. cerevisiae)	6q24.1	2	0.0113907	/	-0.7859	-0.809476	-0.87614	-0.865107
CAPZB	capping protein (actin filament) muscle Z-line, beta	1p36.1	1	0.0122586	/	1.32177	1.21276	1.12378	1.11388
PIGF	phosphatidylinositol glycan anchor biosynthesis, class F	2p21-p16	4	0.0122811	/	-0.885556	-0.637236	/	-0.854249
PVR	poliovirus receptor	19q13.2	5	0.0122923	/	-0.919148	1.73655	1.10978	/
CCNH	cyclin H	5q13.3-q14	4	0.0123149	/	-0.845585	-0.734805	-0.882382	-0.893288
LRRC37A4	leucine rich repeat containing 37, member A4	17q21.31	1	0.0123322	/	1.39564	1.64184	1.33536	1.09206
FBN1	fibrillin 1	15q21.1	5	0.0123716	/	/	1.22928	1.28231	1.19988
PXN	paxillin	12q24.31	5	0.012383	/	-0.773229	2.10583	-0.881546	/
RAVER2	ribonucleoprotein, PTB-binding 2	1p31.3	2	0.0123945	/	-0.710244	-0.65157	-0.774955	/
ROCK1	Rho-associated, coiled-coil containing protein kinase 1	18q11.1	7	0.0124174	/	/	-0.938845	-0.704812	-0.722224
ZNF238	zinc finger protein 238	1q44-qter	3	0.0124289	/	1.45679	/	1.19924	1.22698
RPP30	ribonuclease P/MRP 30kDa subunit	10q23.31	4	0.0124404	/	-0.852093	-0.727799	-0.899721	-0.835164
PRPF4B	PRP4 pre-mRNA processing factor 4 homolog B (yeast)	6p25.2	6	0.0124751	/	-0.873097	-0.871446	-0.725315	-0.822979
RAB27A	RAB27A, member RAS oncogene family	15q15-q21.1	2	0.01251	/	-0.776319	-0.749756	-0.894809	-0.917121
THOC1	THO complex 1	18p11.32	4	0.0125568	/	-0.879444	-0.791485	-0.809658	-0.77885
TMF1	TATA element modulatory factor 1	3p21-p12	7	0.0126039	/	/	1.02466	-0.664093	-0.497741
RNF19B	ring finger protein 19B	1p35.1	5	0.0126395	/	1.13689	1.75798	1.07473	1.16161
SPOPL	speckle-type POZ protein-like	2q22.1	6	0.0126515	/	1.10065	1.14021	-0.631421	-0.78966
MNAT1	menage a trois homolog 1, cyclin H assembly factor	14q23	2	0.0126754	/	-0.787245	-0.791727	-0.832566	-0.870195
TPRKB	TP53RK binding protein	2p24.3-p24.1	2	0.0126873	/	-0.836092	-0.743382	-0.931828	-0.884834
PSMA1	proteasome (prosome, macropain) subunit, alpha type, 1	11p15.1	4	0.0127234	/	-0.913937	-0.837957	-0.855125	-0.895938
SH3GLB1	SH3-domain GRB2-like endophilin B1	1p22	4	0.0127355	/	-0.888437	-0.838851	-0.845923	-0.876493
PANK2	pantothenate kinase 2	20p13	7	0.0136623	/	1.37021	1.65171	1.27653	/
PTTG1	pituitary tumor-transforming 1	5q35.1	2	0.0136936	/	-0.864322	-0.745565	-0.921345	-0.906742
KAT2B	K(lysine) acetyltransferase 2B	3p24	7	0.0137357	/	1.42544	1.31419	1.25335	1.24144
SNRPA1	small nuclear ribonucleoprotein polypeptide A	15q26.3	2	0.013778	/	-0.672582	-0.820747	/	-0.880263
CKLF	chemokine-like factor	16q21	2	0.0137886	/	-0.848134	-0.708542	-0.904138	-0.894569
CAB39L	calcium binding protein 39-like	13q14.2-q14.3	1	0.0137992	/	/	1.07021	-0.695366	-0.729098
VASP	vasodilator-stimulated phosphoprotein	19q13.2-q13.3	5	0.0138099	/	-0.766995	1.23106	1.32541	1.09072
KLF2	Kruppel-like factor 2 (lung)	19p13.13-p13.11	1	0.0138205	/	1.23726	1.28521	1.13604	1.09579
COMMD8	COMM domain containing 8	4p12	7	0.0139064	/	1.2427	-0.847417	-0.758568	-0.834594
PSMC2	proteasome (prosome, macropain) 26S subunit, ATPase, 2	7q22.1-q22.3	2	0.0139281	/	-0.769225	-0.798315	-0.859167	-0.900701
VAMP7	vesicle-associated membrane protein 7	Xq28,Yq12	4	0.0139607	/	-0.822763	-0.842622	-0.823444	-0.830932
DAPK3	death-associated protein kinase 3	19p13.3	5	0.0139825	/	/	1.48467	1.32413	/
BMPR2	bone morphogenetic protein receptor, type II (serine/threonine kinase)	2q33-q34	6	0.0140044	/	-0.874334	1.29975	-0.728156	-0.935076
B4GALT1	UDP-Gal:betaGlcNAc beta 1,4- galactosyltransferase, polypeptide 1	9p13	5	0.0140153	/	-0.897522	1.79792	1.5302	-0.913891
VPS35	vacuolar protein sorting 35 homolog (S. cerevisiae)	16q12	2	0.0140926	/	-0.816224	-0.772423	-0.902381	-0.926226
BAZ2B	bromodomain adjacent to zinc finger domain, 2B	2q23-q24	7	0.0141148	/	1.15739	-0.977966	-0.647382	-0.805813
DLST	dihydrolipoamide S-succinyltransferase	14q24.3	5	0.0141595	/	-0.934996	1.73061	1.09481	/
DLSTP	dihydrolipoamide S-succinyltransferase pseudogene	1p31	5	0.0141595	/	-0.934996	1.73061	1.09481	/
FKBP1A	FK506 binding protein 1A, 12kDa	20p13	5	0.0141707	/	1.08441	1.22571	/	1.0645
NOL8	nucleolar protein 8	9q22.31	6	0.0141932	/	-0.892252	-0.881076	-0.700985	-0.832793
LRRC49	leucine rich repeat containing 49	15q23	6	0.0142044	/	-0.865567	-0.848056	-0.640103	-0.852373
TPM4	tropomyosin 4	19p13.1	5	0.0142497	/	1.1073	1.19137	1.30841	1.13411
TGM2	transglutaminase 2 (protein-glutamine-gamma-glutamyltransferase)	20q12	2	0.014261	/	1.10771	1.14182	1.16996	1.16922
IDS	iduronate 2-sulfatase	Xq28	3	0.0142838	/	1.3679	1.1216	1.28721	1.18693
TNFRSF11A	tumor necrosis factor receptor superfamily, member 11a, NFKB activator	18q22.1	3	0.0143525	/	1.32109	1.18536	1.35626	1.0883
CD81	CD81 molecule	11p15.5	5	0.0143871	/	/	1.44163	1.09602	1.13369
STAT3	signal transducer and activator of transcription 3	17q21.31	5	0.0144037	/	1.12052	1.56445	1.13166	1.10345
METAP2	methionyl aminopeptidase 2	12q22	4	0.0144219	/	-0.84693	-0.743354	-0.800682	-0.851471
EIF3A	eukaryotic translation initiation factor 3, subunit A	10q26	6	0.0144686	/	1.17747	1.2877	1.08139	1.12985
UTRN	utrophin	6q24	5	0.0145391	/	-0.773032	1.54564	-0.781749	-0.808183
SDPR	serum deprivation response (phosphatidylserine binding protein)	2q32-q33	2	0.0145509	/	/	1.055	1.2884	1.13933
ZFYVE16	zinc finger, FYVE domain containing 16	5q14	7	0.0146822	/	1.47807	1.14881	-0.71129	-0.866661
XIAP	X-linked inhibitor of apoptosis	Xq25	6	0.0146943	/	1.47756	1.34542	-0.937144	1.14242
TNS1	tensin 1	2q35-q36	1	0.0147063	/	1.2274	1.27913	1.16447	1.34203
GNAI2	guanine nucleotide binding protein, alpha inhibiting activity polypeptide 2	3p21	1	0.0147184	/	1.23102	1.32201	1.09177	1.07181
ITGA6	integrin, alpha 6	2q31.1	3	0.0147427	/	1.27	1.15665	1.16748	1.20151
EIF2S3	eukaryotic translation initiation factor 2, subunit 3 gamma, 52kDa	Xp22.2-p22.1	5	0.0148159	/	-0.902767	1.70873	-0.877869	-0.913444
ATF2	activating transcription factor 2	2q32	6	0.0148282	/	-0.86975	-0.971057	-0.763198	-0.760048
DAPK1	death-associated protein kinase 1	9q34.1	5	0.0148405	/	1.16001	2.02593	/	1.07392
BTBD9	BTB (POZ) domain containing 9	6p21	1	0.0148528	/	1.31406	1.35966	1.71627	1.30019
RAB8A	RAB8A, member RAS oncogene family	19p13.1	5	0.0148651	/	/	1.54185	1.10892	/
ORC4L	origin recognition complex, subunit 4-like (yeast)	2q22-q23	4	0.0149771	/	-0.851282	-0.759045	-0.740977	-0.770532
SRP54	signal recognition particle 54kDa	14q13.2	2	0.0150274	/	-0.772188	-0.787075	-0.917952	-0.827892
AKAP2	A kinase (PRKA) anchor protein 2	9q31-q33	3	0.01504	/	1.27878	1.06678	1.19385	1.21123
PALM2	paralemmin 2	9q31-q33	3	0.01504	/	1.27878	1.06678	1.19385	1.21123
PALM2-AKAP2	PALM2-AKAP2 readthrough transcript	9q31-q33	3	0.01504	/	1.27878	1.06678	1.19385	1.21123
OXCT1	3-oxoacid CoA transferase 1	5p13.1	2	0.0150526	/	-0.829382	-0.699665	/	-0.922835
NONO	non-POU domain containing, octamer-binding	Xq13.1	5	0.0150653	/	/	1.48372	1.07864	1.06194
DNAJC3	DnaJ (Hsp40) homolog, subfamily C, member 3	13q32	1	0.0150907	-0.568262	1.21555	1.49118	/	/
ATM	ataxia telangiectasia mutated	11q22-q23	6	0.015129	/	-0.905711	1.18311	-0.615298	-0.753476
SLC4A7	solute carrier family 4, sodium bicarbonate cotransporter, member 7	3p22	3	0.0151418	/	/	-0.745897	-0.750307	-0.864874
SHB	Src homology 2 domain containing adaptor protein B	9p13.2-p13.1	2	0.0151803	/	-0.884342	-0.741985	-0.919948	-0.89251
SUDS3	suppressor of defective silencing 3 homolog (S. cerevisiae)	12q24.23	2	0.0151881	/	1.24543	1.27459	1.40402	1.18093
CTBP1	C-terminal binding protein 1	4p16	5	0.0151984	/	1.13846	1.51445	/	/
TAF6L	TAF6-like RNA polymerase II	11q12.3	5	0.015219	/	1.12737	1.78453	1.29199	1.2205
LSM1	LSM1 homolog, U6 small nuclear RNA associated (S. cerevisiae)	8p11.2	2	0.015219	/	-0.758841	-0.830917	-0.900836	-0.896083
TTK	TTK protein kinase	6q13-q21	4	0.015232	/	/	-0.69623	-0.760905	-0.766399
PTPN2	protein tyrosine phosphatase, non-receptor type 2	18p11.3-p11.2	4	0.015245	/	-0.858333	-0.761551	-0.826358	-0.749295
COPB1	coatomer protein complex, subunit beta 1	11p15.2	4	0.0152606	/	-0.85666	-0.869394	-0.833697	-0.854078
RPS6KA2	ribosomal protein S6 kinase, 90kDa, polypeptide 2	6q27	3	0.015271	/	1.23999	1.13748	1.18563	1.12817
NCK1	NCK adaptor protein 1	3q21	4	0.015284	/	-0.826529	-0.842482	-0.815415	-0.835088
TGIF1	TGFB-induced factor homeobox 1 (TGIF1), transcript variant 1, mRNA	18p11.3	7	0.0152919	/	2.28564	1.29686	-0.716663	/
DNAJC14	DnaJ (Hsp40) homolog, subfamily C, member 14	12q13.2	1	0.0153443	/	1.29033	1.50097	1.08488	1.13811
RCHY1	ring finger and CHY zinc finger domain containing 1	4q21.1	7	0.0153548	/	/	-0.801247	-0.817742	-0.744128
CAV1	caveolin 1, caveolae protein, 22kDa	7q31.1	2	0.0153654	/	-0.92534	-0.819393	/	-0.888012
ADAM23	CDNA FLJ53382 complete cds, highly similar to ADAM 23 precursor	2q33	3	0.0153759	/	1.7357	1.18704	1.27992	1.37137
RDX	radixin	11q23	7	0.0153892	/	/	1.14342	-0.725705	-0.739977
GABPA	GA binding protein transcription factor, alpha subunit 60kDa	21q21.3	7	0.0154024	/	1.28041	-0.729397	-0.674813	-0.649351
IL34	interleukin 34	16q22.1	2	0.015461	/	-0.572972	-0.646454	1.16637	-0.883495
COMMD10	COMM domain containing 10	5q23.1	7	0.015469	/	-0.874878	-0.820089	-0.827816	-0.739368
IL1RN	interleukin 1 receptor antagonist	2q14.2	2	0.0154824	/	-0.62663	-0.620553	-0.888779	-0.827581
NLGN1	neuroligin 1	3q26.31	7	0.0154931	/	1.17517	-0.775315	-0.684957	-0.691081
SFRS7	splicing factor, arginine/serine-rich 7, 35kDa	2p22.1	2	0.0155146	/	-0.842379	-0.754279	-0.913714	/
KIAA0391	KIAA0391	14q13.2	2	0.0155577	/	-0.918756	-0.819747	-0.875415	/
PSMA6	proteasome (prosome, macropain) subunit, alpha type, 6	14q13	2	0.0155577	/	-0.918756	-0.819747	-0.875415	/
ACTN1	actinin, alpha 1	14q22-q24	5	0.0155685	/	1.09391	1.15967	1.17096	1.1442
FHDC1	FH2 domain containing 1	4q31.3	1	0.0156011	/	1.48143	1.41322	1.50903	1.06591
TMOD3	tropomodulin 3 (ubiquitous)	15q21.1-q21.2	7	0.0156038	/	1.39506	1.30751	/	/
SDHB	succinate dehydrogenase complex, subunit B, iron sulfur (Ip)	1p36.1-p35	2	0.015612	/	-0.83867	-0.687193	/	/
ATP5F1	ATP synthase, H+ transporting, mitochondrial F0 complex, subunit B1	1p13.2	2	0.0156175	/	-0.926303	-0.820504	-0.909867	-0.89246
BRCC3	BRCA1/BRCA2-containing complex, subunit 3	Xq28	5	0.0156229	/	-0.733313	-0.977658	-0.756546	-0.819118
RAD51L3	RAD51-like 3 (S. cerevisiae)	17q11	1	0.0156311	/	1.66425	1.73983	/	1.4117
ADAM12	ADAM metallopeptidase domain 12	10q26.3	6	0.0156557	/	-0.693133	-0.862947	-0.579271	1.09921
PPIA	peptidylprolyl isomerase A (cyclophilin A)	7p13	2	0.0156584	/	/	-0.895167	/	/
RRP1B	ribosomal RNA processing 1 homolog B (S. cerevisiae)	21q22.3	3	0.0156859	/	1.33036	1.1563	1.17442	1.13433
STK38L	serine/threonine kinase 38 like	12p11.23	7	0.0156996	/	-0.912183	-0.838574	-0.754215	-0.773379
LOC648390	similar to ubiquitin B	---	2	0.0156996	/	1.23106	-0.901322	1.40762	1.1495
RPS27A	ribosomal protein S27a	2p16	2	0.0156996	/	1.23106	-0.901322	1.40762	1.1495
UBB	ubiquitin B	17p12-p11.2	2	0.0156996	/	1.23106	-0.901322	1.40762	1.1495
UBC	ubiquitin C	12q24.3	2	0.0156996	/	1.23106	-0.901322	1.40762	1.1495
PCDHGA10	protocadherin gamma subfamily A, 10	5q31	5	0.0157272	/	1.25901	2.15493	-0.866658	/
PCDHGA11	protocadherin gamma subfamily A, 11	5q31	5	0.0157272	/	1.25901	2.15493	-0.866658	/
PCDHGA12	protocadherin gamma subfamily A, 12	5q31	5	0.0157272	/	1.25901	2.15493	-0.866658	/
PCDHGA3	protocadherin gamma subfamily A, 3	5q31	5	0.0157272	/	1.25901	2.15493	-0.866658	/
PCDHGA5	protocadherin gamma subfamily A, 5	5q31	5	0.0157272	/	1.25901	2.15493	-0.866658	/
PCDHGA6	protocadherin gamma subfamily A, 6	5q31	5	0.0157272	/	1.25901	2.15493	-0.866658	/
HCFC2	host cell factor C2	12q23.3	7	0.0157328	/	1.44145	-0.775547	-0.642699	-0.744184
KCTD15	potassium channel tetramerisation domain containing 15	19q13.11	1	0.0157438	/	1.3743	1.22527	1.2538	1.1695
MYNN	myoneurin	3q26.2	4	0.0157549	/	-0.781524	-0.767678	-0.819304	-0.843147
EXOSC1	exosome component 1	10q24	2	0.0157688	/	-0.809561	-0.714151	/	-0.884217
TRIM8	tripartite motif-containing 8	10q24.3	1	0.0157883	/	1.34633	1.71741	1.2033	1.27768
CCT8	chaperonin containing TCP1, subunit 8 (theta)	21q22.11	2	0.0157994	/	-0.767066	-0.794019	/	-0.926076
RAP2A	RAP2A, member of RAS oncogene family	13q34	2	0.0158106	/	-0.87184	-0.794939	-0.88683	-0.90192
FCGRT	Fc fragment of IgG, receptor, transporter, alpha	19q13.3	5	0.0158218	/	1.09949	1.42202	1.13698	/
BRCA2	breast cancer 2, early onset	13q12.3	4	0.0158386	/	-0.600883	-0.730068	-0.8102	-0.508211
PFKL	phosphofructokinase, liver	21q22.3	5	0.0158779	/	/	1.39683	1.20116	1.16301
MGC87895	similar to ribosomal protein S14	1p36.13,5q31-q33	2	0.0158807	/	-0.901018	-0.779472	/	-0.841818
RPS14	ribosomal protein S14	5q31-q33	2	0.0158807	/	-0.901018	-0.779472	/	-0.841818
CLIP1	CAP-GLY domain containing linker protein 1	12q24.3	6	0.0158892	/	-0.777881	-0.891024	-0.622167	/
SERPINH1	serpin peptidase inhibitor, clade H (heat shock protein 47), member 1	11q13.5	5	0.015909	/	/	1.52183	1.08019	1.09428
HMGA1	high mobility group AT-hook 1	6p21	5	0.0159345	/	-0.758497	1.61792	-0.907819	-0.916156
TAF13	TAF13 RNA polymerase II, TATA box binding protein (TBP)-associated factor	1p13.3	2	0.0159515	/	-0.485578	-0.640052	/	-0.660347
NR1D1	nuclear receptor subfamily 1, group D, member 1	17q11.2	1	0.0159686	/	1.40479	1.56601	/	1.06109
THRA	thyroid hormone receptor, alpha	17q11.2	1	0.0159686	/	1.40479	1.56601	/	1.06109
CNDP1	carnosine dipeptidase 1 (metallopeptidase M20 family)	18q22.3	7	0.0159914	/	1.71225	1.30717	1.40474	-0.886666
GANAB	glucosidase, alpha; neutral AB	11q12.3	5	0.0159943	/	/	1.3657	1.12677	1.14794
NRG1	neuregulin 1	8p12	6	0.0160029	/	-0.797182	-0.911391	-0.796775	/
RSBN1	round spermatid basic protein 1	1p13.2	5	0.0160229	/	1.13851	1.61866	/	1.13943
LRRC37A	leucine rich repeat containing 37A	17q21.31	1	0.0160373	/	1.49379	1.8301	1.06829	1.32221
LRRC37A2	highly similar to Homo sapiens c114 SLIT-like testicular protein	17q21.32	1	0.0160373	/	1.49379	1.8301	1.06829	1.32221
BMP6	bone morphogenetic protein 6	6p24-p23	1	0.0160805	/	1.20208	1.24681	1.1494	1.16134
ZBTB38	zinc finger and BTB domain containing 38	3q23	5	0.016124	/	-0.671463	-0.957063	-0.813789	/
CDK9	cyclin-dependent kinase 9	9q34.1	5	0.0161385	/	1.2269	1.61149	1.11718	/
DZIP1	DAZ interacting protein 1	13q32.1	7	0.0161531	/	1.80169	1.48728	1.21538	/
PECAM1	platelet/endothelial cell adhesion molecule	17q23	1	0.0161764	/	1.19133	1.12794	1.06749	1.11386
RAPGEF1	Rap guanine nucleotide exchange factor (GEF) 1	9q34.3	5	0.0161969	/	1.10983	1.49368	1.09403	1.06849
PHLDA1	pleckstrin homology-like domain, family A, member 1	12q15	3	0.0161999	/	1.29304	1.12351	1.1963	1.09144
TIPIN	TIMELESS interacting protein	15q22.31	4	0.0162116	/	-0.842881	-0.762856	-0.782589	-0.819021
RBM39	RNA binding motif protein 39	20q11.22	2	0.0162234	/	-0.798137	-0.764626	-0.832736	/
LOC284889	hypothetical protein LOC284889	22q11.23	4	0.0162351	/	-0.765087	-0.557492	-0.919851	-0.700123
MIF	macrophage migration inhibitory factor (glycosylation-inhibiting factor)	22q11.23	4	0.0162351	/	-0.765087	-0.557492	-0.919851	-0.700123
INHBA	inhibin, beta A	7p15-p13	2	0.0162587	/	-0.739862	-0.851837	-0.815068	-0.899235
PSMA3	proteasome (prosome, macropain) subunit, alpha type, 3	14q23	4	0.0162705	/	-0.867481	-0.829201	-0.863466	-0.833022
TGOLN2	trans-golgi network protein 2	2p11.2	1	0.0162705	/	1.18375	1.20841	1.13959	1.19705
KPNA6	karyopherin alpha 6 (importin alpha 7)	1p35.1-p34.3	5	0.0163061	/	1.14637	1.59689	1.2507	/
CLIC4	chloride intracellular channel 4	1p36.11	5	0.016318	/	/	1.54531	/	/
NRIP1	nuclear receptor interacting protein 1	21q11.2	6	0.0163299	/	/	-0.873871	-0.671142	-0.825879
JAG1	jagged 1 (Alagille syndrome)	20p12.1-p11.23	1	0.0163777	/	1.31199	1.20217	1.09696	1.20264
UXT	ubiquitously-expressed transcript	Xp11.23-p11.22	2	0.0163897	/	-0.85124	-0.757625	/	-0.816623
LOC641298	PI-3-kinase-related kinase SMG-1 - like locus	16p12.2	1	0.0164018	/	1.4814	1.49375	-0.927503	1.67957
RFXAP	regulatory factor X-associated protein	13q14	7	0.0164621	/	1.66481	1.40188	1.23338	/
PHACTR2	phosphatase and actin regulator 2	6q24.2	5	0.0164742	/	/	1.517	/	1.17897
RBBP4	retinoblastoma binding protein 4	1p35.1	5	0.016501	/	/	1.47522	1.16004	/
PGRMC2	progesterone receptor membrane component 2	4q26	2	0.0166522	/	1.22269	-0.756966	1.38944	1.1485
UBE2V2	ubiquitin-conjugating enzyme E2 variant 2	8q11.21	4	0.0166831	/	/	-0.748268	-0.871931	-0.799133
SUV39H2	suppressor of variegation 3-9 homolog 2 (Drosophila)	10p13	4	0.0168845	/	-0.806509	-0.786922	-0.824434	-0.766485
SNX16	sorting nexin 16	8q21.13	7	0.0168973	/	1.23882	-0.834431	-0.70789	-0.689127
FAR1	fatty acyl CoA reductase 1	11p15.2	7	0.0169101	/	-0.855706	1.08363	-0.646381	-0.628955
TMSB15B	thymosin beta15b	Xq22.2	4	0.0177556	/	-0.850301	-0.739116	-0.913905	-0.851764
TMSB15A	thymosin beta 15a	Xq21.33-q22.3	4	0.0177556	/	-0.850301	-0.739116	-0.913905	-0.851764
PTGS2	prostaglandin-endoperoxide synthase 2	1q25.2-q25.3	2	0.0177673	/	-0.870027	-0.685652	-0.917779	1.06966
TACSTD2	tumor-associated calcium signal transducer 2	1p32-p31	5	0.0177791	/	1.11005	1.18632	1.21964	1.15235
ATG5	ATG5 autophagy related 5 homolog (S. cerevisiae)	6q21	4	0.0177909	/	-0.873373	-0.781059	-0.869704	-0.846915
UBE4B	ubiquitination factor E4B (UFD2 homolog, yeast)	1p36.3	5	0.0178145	/	1.11953	1.41186	1.28048	1.1394
DNAJC8	DnaJ (Hsp40) homolog, subfamily C, member 8	1p35.3	2	0.0178263	/	-0.689149	-0.72431	/	/
SNAPC3	small nuclear RNA activating complex, polypeptide 3, 50kDa	9p22.3	5	0.0178381	/	1.15991	2.21042	-0.817151	-0.750762
PLRG1	pleiotropic regulator 1 (PRL1 homolog, Arabidopsis)	4q31.2-q32.1	4	0.01785	/	-0.823391	-0.730886	-0.825861	-0.790078
TRIM5	tripartite motif-containing 5	11p15	4	0.0178619	/	1.23525	/	1.26408	1.23362
CASC5	cancer susceptibility candidate 5	15q14	7	0.0178857	/	1.10809	-0.928526	-0.626906	-0.649554
GEMIN6	gem (nuclear organelle) associated protein 6	2p22.1	2	0.0179095	/	-0.873219	-0.718843	-0.861752	/
PLK4	polo-like kinase 4 (Drosophila)	4q28	6	0.0180177	/	-0.784792	-0.880154	-0.732582	-0.751726
KIAA1524	KIAA1524	3q13.13	7	0.0180298	/	1.11613	-0.688906	-0.690163	-0.628266
VCX2	variable charge, X-linked 2	Xp22.32	2	0.0180419	/	-0.546904	-0.718155	-0.750195	/
SF3B14	Full length insert cDNA clone YP78C06	2pter-p25.1	2	0.0180541	/	-0.806043	-0.843721	-0.926445	-0.890661
PPFIA1	protein tyrosine phosphatase, receptor type, f polypeptide, alpha 1	11q13.3	3	0.0180906	/	1.50762	1.07891	1.16495	1.15515
PSMG2	proteasome (prosome, macropain) assembly chaperone 2	18p11.21	2	0.0181028	/	-0.877792	-0.778868	-0.921814	-0.86319
MBD4	methyl-CpG binding domain protein 4	3q21-q22	2	0.0189779	/	-0.799918	-0.747154	-0.936728	/
BCR	breakpoint cluster region	22q11.23	5	0.0224613	/	/	1.41082	1.12451	1.11722
CNIH4	cornichon homolog 4 (Drosophila)	1q42.11	2	0.0231684	/	-0.894986	-0.735638	/	-0.877604
SUMO1	SMT3 suppressor of mif two 3 homolog 1 (S. cerevisiae)	2q33	2	0.0231984	/	-0.810078	-0.793004	-0.900273	-0.892818
NOP10	NOP10 ribonucleoprotein homolog (yeast)	15q14-q15	2	0.0232286	/	-0.791651	-0.863046	/	-0.862927
TNFRSF10B	tumor necrosis factor receptor superfamily, member 10b	8p22-p21	5	0.0232436	/	1.08488	1.58933	/	/
HSPA4L	heat shock 70kDa protein 4-like	4q28	7	0.0232739	/	-0.903838	-0.768089	-0.736968	-0.657181
DHCR24	24-dehydrocholesterol reductase	1p33-p31.1	7	0.0233042	/	1.28856	1.30468	1.10929	/
CRKL	v-crk sarcoma virus CT10 oncogene homolog (avian)-like	22q11	5	0.023365	/	1.11273	1.84376	1.23442	1.06686
ADD3	adducin 3 (gamma)	10q24.2-q24.3	6	0.0233956	/	-0.818245	-0.906875	-0.805326	-0.896756
DDX1	DEAD (Asp-Glu-Ala-Asp) box polypeptide 1	2p24	2	0.0244313	/	-0.807739	-0.824171	/	-0.865597
SYNPO2	synaptopodin 2	4q26	5	0.0250615	/	-0.67504	1.51969	1.37804	-0.763245
UHRF1	ubiquitin-like with PHD and ring finger domains 1	19p13.3	5	0.0255194	/	/	1.47894	1.13269	1.12351
ZNHIT3	zinc finger, HIT type 3	17q12	2	0.0255518	/	-0.893061	-0.704711	/	-0.84797
CD151	CD151 molecule (Raph blood group)	11p15.5	5	0.025568	/	/	1.47907	1.0729	1.07995
DNM1L	dynamin 1-like	12p11.21	6	0.0255842	/	-0.828716	-0.901393	-0.805962	-0.827029
WSB1	WD repeat and SOCS box-containing 1	17q11.1	5	0.0256331	/	/	1.32265	1.17402	1.22537
PSMD14	proteasome (prosome, macropain) 26S subunit, non-ATPase, 14	2q24.2	2	0.0256494	/	-0.88193	-0.824433	-0.882833	-0.901383
TXNDC5	thioredoxin domain containing 5	6p24.3	1	0.0256658	/	1.07588	1.07203	1.07825	1.07824
NPAS2	neuronal PAS domain protein 2	2q11.2	1	0.0256909	/	1.2698	1.27002	1.1839	1.20682
C4orf46	chromosome 4 open reading frame 46	4q32.1	2	0.0257478	/	-0.838597	-0.799628	/	-0.878285
TOMM7	translocase of outer mitochondrial membrane 7 homolog (yeast)	7p15.3	2	0.0257478	/	-0.838597	-0.799628	/	-0.878285
GNAS	GNAS complex locus	20q13.3	2	0.0257643	/	-0.557575	-0.768827	-0.853638	-0.790967
FGD4	FYVE, RhoGEF and PH domain containing 4	12p11.21	5	0.0258304	/	/	1.6747	-0.665147	-0.727521
CCNC	cyclin C	6q21	4	0.0258968	/	/	-0.781162	-0.843623	-0.889384
GNS	glucosamine (N-acetyl)-6-sulfatase	12q14	5	0.0259135	/	1.08273	1.45106	1.08097	1.11084
PRKDC	protein kinase, DNA-activated, catalytic polypeptide	8q11	5	0.0259302	/	1.10492	1.28778	1.19966	1.16647
FGF18	fibroblast growth factor 18	5q34	5	0.0259636	/	-0.586474	-0.821098	-0.874755	-0.704604
IL7R	interleukin 7 receptor	5p13	2	0.026087	/	-0.700868	-0.717956	-0.864272	-0.879688
TGFBR2	transforming growth factor, beta receptor II (70/80kDa)	3p22	5	0.0267022	/	/	1.6892	1.06773	1.06214
ERAP1	endoplasmic reticulum aminopeptidase 1	5q15	1	0.0280175	/	1.36468	1.40637	/	1.30208
SEC63	SEC63 homolog (S. cerevisiae)	6q21	6	0.0280351	/	-0.776986	-0.959571	-0.743762	-0.919704
CDC42	cell division cycle 42 (GTP binding protein, 25kDa)	1p36.1	2	0.0281055	/	-0.746198	-0.845525	-0.922709	/
MSH2	mutS homolog 2, colon cancer, nonpolyposis type 1 (E. coli)	2p22-p21	4	0.0281232	/	-0.764514	-0.818096	-0.824109	-0.85886
EIF3J	eukaryotic translation initiation factor 3, subunit J	15q15.3	4	0.0281409	/	-0.909386	-0.815685	-0.832293	-0.827011
CCT2	chaperonin containing TCP1, subunit 2 (beta)	12q15	2	0.0281941	/	-0.922537	-0.732063	/	-0.937841
LASP1	LIM and SH3 protein 1	17q11-q21.3	2	0.0292333	/	/	1.11774	1.21893	1.19406
FLNC	filamin C, gamma (actin binding protein 280)	7q32-q35	5	0.0310512	/	-0.864585	1.48258	1.1349	1.07843
HLA-G	major histocompatibility complex, class I, G	6p21.3	5	0.0312895	/	1.15372	1.49106	1.14276	/
TFB2M	Transcription factor B2, mitochondrial	1q44	2	0.0313993	/	-0.839878	-0.721038	-0.904531	/
FSCN1	fascin homolog 1, actin-bundling protein (Strongylocentrotus purpuratus)	7p22	5	0.0314361	/	/	1.38783	1.14807	/
BMP5	bone morphogenetic protein 5	6p12.1	1	0.0314545	/	1.69591	1.75043	/	1.06144
HYOU1	hypoxia up-regulated 1	11q23.1-q23.3	5	0.0314729	/	1.13107	1.3251	/	1.14597
SYNE2	spectrin repeat containing, nuclear envelope 2	14q23.2	5	0.0316556	/	-0.835487	1.47437	-0.788951	-0.538034
WFS1	Wolfram syndrome 1 (wolframin)	4p16	1	0.0317521	/	1.31966	1.32973	1.08537	1.0716
HSPE1	heat shock 10kDa protein 1 (chaperonin 10)	2q33.1	2	0.0318652	/	-0.782881	-0.718698	/	-0.919496
RPS20	ribosomal protein S20	8q12	2	0.031903	/	-0.906731	-0.871617	/	/
EXOSC9	exosome component 9	4q27	2	0.0321706	/	-0.743919	-0.832944	-0.809165	/
DNASE2	deoxyribonuclease II, lysosomal	19p13.2	5	0.0322092	/	1.07271	1.44521	1.2528	1.22028
RIPK2	receptor-interacting serine-threonine kinase 2	8q21	2	0.0322286	/	-0.784158	-0.755479	-0.905004	-0.927445
NFU1	NFU1 iron-sulfur cluster scaffold homolog (S. cerevisiae)	2p15-p13	2	0.0322479	/	-0.867666	-0.684489	/	-0.890545
SNRPG	small nuclear ribonucleoprotein polypeptide G	2p14	2	0.0322673	/	-0.859154	-0.794018	/	-0.913329
PTGER3	prostaglandin E receptor 3 (subtype EP3)	1p31.2	2	0.0322867	/	-0.619071	-0.546509	1.32513	-0.874859
PNN	pinin, desmosome associated protein	14q21.1	5	0.0323795	/	-0.747889	-0.916778	-0.839768	-0.868333
HAX1	HCLS1 associated protein X-1	1q21.3	2	0.0324036	/	-0.540881	-0.753796	-0.884247	-0.783698
PBXIP1	pre-B-cell leukemia homeobox interacting protein 1	1q21.3	5	0.0325411	/	/	1.49623	1.14041	/
PTPN9	protein tyrosine phosphatase, non-receptor type 9	15q24.2	5	0.0325806	/	-0.668878	1.4597	1.30686	1.35507
SNX21	sorting nexin family member 21	20q13.12	1	0.0326004	/	1.40391	1.33393	1.43007	-0.896378
RAD17	RAD17 homolog (S. pombe)	5q13	2	0.0326202	/	-0.720126	-0.759094	-0.880107	-0.89059
RFC4	replication factor C (activator 1) 4, 37kDa	3q27	2	0.0326599	/	-0.721991	-0.756918	-0.937576	-0.917328
ZBTB10	zinc finger and BTB domain containing 10	8q13-q21.1	7	0.0328623	/	1.563	1.6798	-0.894906	-0.929262
IL1F6	interleukin 1 family, member 6 (epsilon)	2q12-q14.1	2	0.0328799	/	-0.595695	-0.604932	-0.833452	/
EIF3H	eukaryotic translation initiation factor 3, subunit H	8q24.11	3	0.0329404	/	-0.935081	-0.789137	-0.886374	-0.937037
HYAL2	hyaluronoglucosaminidase 2	3p21.3	5	0.0329606	/	1.06829	1.22529	1.17234	1.15378
DDOST	dolichyl-diphosphooligosaccharide-protein glycosyltransferase	1p36.1	5	0.0329808	/	1.11681	1.33099	1.08338	/
POSTN	periostin, osteoblast specific factor	13q13.3	7	0.0330214	/	/	1.1976	-0.860952	-0.753613
TTRAP	TRAF and TNF receptor associated protein	6p22.3-p22.1	4	0.0331642	/	-0.927386	-0.750055	-0.886791	-0.849048
SCNN1A	sodium channel, nonvoltage-gated 1 alpha	12p13	2	0.0331847	/	-0.569767	-0.739589	-0.898563	-0.7499
VPS26A	vacuolar protein sorting 26 homolog A (S. pombe)	10q21.1	7	0.0332669	/	/	-0.852305	-0.821854	-0.747921
CHM	choroideremia (Rab escort protein 1)	Xq21.2	1	0.0333082	/	1.08601	1.24824	-0.557918	-0.724068
MAP2K6	mitogen-activated protein kinase kinase 6	17q24.3	2	0.0334118	/	-0.725104	-0.790908	-0.898808	-0.939818
NUF2	NUF2, NDC80 kinetochore complex component, homolog (S. cerevisiae)	1q23.3	3	0.0337397	/	1.20423	-0.82886	-0.713947	-0.852606
SHFM1	split hand/foot malformation (ectrodactyly) type 1	7q21.3-q22.1	4	0.0357136	/	-0.834066	-0.818	-0.880266	-0.8832
CTSB	cathepsin B	8p22	5	0.0357339	/	1.07869	1.20884	1.11808	1.08393
GNPAT	glyceronephosphate O-acyltransferase	1q42	2	0.0357952	/	-0.860049	-0.720994	/	-0.849535
CD2AP	CD2-associated protein	6p12	7	0.0358362	/	1.30711	-0.972534	-0.74547	-0.759333
NPFF	neuropeptide FF-amide peptide precursor	12q13.13	1	0.0358567	/	1.23799	1.38892	1.66769	1.10524
DLEU1	deleted in lymphocytic leukemia 1 (non-protein coding)	13q14.3	6	0.0358772	/	-0.877301	-0.809785	-0.775938	-0.8569
PSMA5	proteasome (prosome, macropain) subunit, alpha type, 5	1p13	2	0.03677	/	-0.803624	-0.791207	/	-0.913562
ERF	Ets2 repressor factor	19q13	5	0.0373697	/	1.22673	1.56991	-0.932575	/
LZIC	leucine zipper and CTNNBIP1 domain containing	1p36.22	2	0.0374531	/	-0.860636	-0.74644	-0.936527	-0.791737
CIRBP	cold inducible RNA binding protein	19p13.3	5	0.0375579	/	1.18801	1.37317	1.30684	1.06158
SERPINE1	serpin peptidase inhibitor, clade E, member 1	7q21.3-q22	5	0.0375789	/	/	1.18245	/	/
BTF3	basic transcription factor 3	5q13.2	2	0.0376422	/	-0.897053	-0.900132	-0.901941	-0.905049
SLC24A1	solute carrier family 24 (sodium/potassium/calcium exchanger), member 1	15q22	4	0.0378545	/	-0.750144	-0.719582	-0.777425	-0.812371
MRPL17	mitochondrial ribosomal protein L17	11p15.5-p15.4	2	0.0379186	/	-0.816347	-0.754917	/	-0.884474
ACVR1B	activin A receptor, type IB	12q13	5	0.0379589	/	1.27024	1.69435	1.31876	1.12458
LRIG2	leucine-rich repeats and immunoglobulin-like domains 2	1p13.1	7	0.037979	/	1.36789	1.32854	1.11672	1.19109
TNFSF15	tumor necrosis factor (ligand) superfamily, member 15	9q32	6	0.037983	/	-0.8393	/	-0.53656	-0.924721
DACH1	dachshund homolog 1 (Drosophila)	13q22	2	0.0379992	/	-0.796097	-0.575733	-0.929551	-0.935232
CNTNAP3	contactin associated protein-like 3	9p13.1	1	0.0380045	/	1.24365	1.20365	1.15932	1.32436
CNTNAP3B	contactin associated protein-like 3B	9pter-qter	1	0.0380045	/	1.24365	1.20365	1.15932	1.32436
LOC643827	similar to cell recognition molecule CASPR3	9q12	1	0.0380045	/	1.24365	1.20365	1.15932	1.32436
LOC653355	hypothetical LOC653355	9pter-qter	1	0.0380045	/	1.24365	1.20365	1.15932	1.32436
RP11-138L21.1	similar to cell recognition molecule CASPR3	9p24.3	1	0.0380045	/	1.24365	1.20365	1.15932	1.32436
TIMP2	TIMP metallopeptidase inhibitor 2	17q25	2	0.0380692	/	/	1.14019	1.25628	1.12198
CASP2	caspase 2, apoptosis-related cysteine peptidase	7q34-q35	5	0.03808	/	1.11207	1.61345	1.35247	1.19377
KDELR1	KDEL (Lys-Asp-Glu-Leu) endoplasmic reticulum protein retention receptor 1	19q13.3	5	0.0381003	/	-0.890932	1.54581	1.07744	1.07432
TNFRSF21	tumor necrosis factor receptor superfamily, member 21	6p21.1-p12.2	4	0.0381206	/	1.24153	1.04869	1.208	1.18486
UBE2M	ubiquitin-conjugating enzyme E2M (UBC12 homolog, yeast)	19q13.43	5	0.0381612	/	/	1.56309	1.07894	/
SLC39A7	solute carrier family 39 (zinc transporter), member 7	6p21.3	5	0.0382632	/	/	1.64178	1.09714	1.17938
SMARCAD1	SWI/SNF-related, matrix-associated actin-dependent regulator of chromatin, subfamily a, containing DEAD/H box 1	4q22-q23	7	0.0383041	/	/	-0.9564	-0.734132	-0.693195
SFRS12	splicing factor, arginine/serine-rich 12	5q12.3	7	0.0383452	/	/	1.0524	-0.701184	-0.662101
DENND4A	DENN/MADD domain containing 4A	15q22.31	6	0.0383657	/	/	-0.831846	-0.702464	-0.916648
DERL1	Der1-like domain family, member 1	8q24.13	4	0.0384069	/	1.15151	1.17749	1.17639	1.18218
ITCH	itchy E3 ubiquitin protein ligase homolog (mouse)	20q11.22-q11.23	4	0.0384481	/	-0.859233	-0.736548	-0.789113	-0.834631
FLNB	filamin B, beta (actin binding protein 278)	3p14.3	5	0.0384688	/	/	1.31121	1.10944	1.11961
DEK	DEK oncogene	6p22.3	7	0.0386349	/	/	-0.899186	-0.768307	-0.744592
DOK3	docking protein 3	5q35.3	1	0.0387604	/	1.37759	1.55632	1.15728	1.28805
SKP2	S-phase kinase-associated protein 2 (p45)	5p13	1	0.0388024	/	1.28898	1.69353	1.18833	-0.935305
TRAK2	trafficking protein, kinesin binding 2	2q33	2	0.0388234	/	-0.836517	-0.714727	/	/
DBT	dihydrolipoamide branched chain transacylase E2	1p31	5	0.0388656	/	-0.747175	-0.834119	-0.755726	-0.840557
ZBTB41	zinc finger and BTB domain containing 41	1q31.3	7	0.0388867	/	1.27938	-0.97376	-0.597628	-0.621276
UBTF	upstream binding transcription factor, RNA polymerase I	17q21.3	2	0.038929	/	-0.567608	-0.679211	/	-0.803145
DOCK9	dedicator of cytokinesis 9	13q32.3	1	0.0389714	/	1.16515	1.88356	/	1.10218
PHF20L1	PHD finger protein 20-like 1	8q24.22	4	0.0389926	/	-0.724932	-0.83749	-0.772184	/
USP8	ubiquitin specific peptidase 8	15q21.2	7	0.0390138	/	-0.908632	-0.845337	-0.763746	-0.806852
ADAM9	ADAM metallopeptidase domain 9 (meltrin gamma)	8p11.23	5	0.0390351	/	-0.821395	1.56777	-0.901143	-0.933011
ANXA6	annexin A6	5q32-q34	5	0.0390777	/	/	1.38733	1.13006	1.09919
KBTBD8	kelch repeat and BTB (POZ) domain containing 8	3p14	6	0.0393354	/	-0.751205	-0.784356	-0.683894	-0.768236
ENC1	ectodermal-neural cortex (with BTB-like domain)	5q12-q13.3	2	0.0393787	/	-0.798359	-0.731827	/	/
ITGAE	integrin, alpha E	17p13	4	0.039422	/	-0.921508	-0.769983	-0.922649	-0.823139
HNRNPAB	heterogeneous nuclear ribonucleoprotein A/B	5q35.3	1	0.0394437	/	1.20291	1.23545	/	1.13567
LAMB1	laminin, beta 1	7q22	2	0.0394937	/	/	1.03247	1.25446	1.30524
MUDENG	MU-2/AP1M2 domain containing, death-inducing	14q23.1	4	0.0395091	/	-0.883113	-0.833292	-0.816874	-0.836645
SPTAN1	spectrin, alpha, non-erythrocytic 1 (alpha-fodrin)	9q33-q34	5	0.0395309	/	-0.878267	1.27485	1.16355	1.12065
LZTS1	leucine zipper, putative tumor suppressor 1	8p22	2	0.0395553	/	-0.563508	-0.664188	1.23696	1.31431
ARAF	v-raf murine sarcoma 3611 viral oncogene homolog	Xp11.4-p11.2	5	0.0395965	/	/	1.47746	1.10578	1.08649
UGCGL1	UDP-glucose ceramide glucosyltransferase-like 1	2q14.3	1	0.0396171	/	1.37452	1.53037	/	/
KCNG2	potassium voltage-gated channel, subfamily G, member 2	18q22-q23	2	0.0396584	/	-0.680099	-0.537045	-0.92404	/
HBXIP	hepatitis B virus x interacting protein	1p13.3	2	0.0396791	/	-0.798415	-0.810156	/	-0.855433
KLHL4	kelch-like 4 (Drosophila)	Xq21.3	7	0.0397283	/	-0.878031	-0.819365	-0.815752	-0.79843
THRAP3	thyroid hormone receptor associated protein 3	1p34.3	2	0.0397413	/	-0.881725	-0.71621	-0.905328	/
ENO1	enolase 1, (alpha)	1p36.3-p36.2	5	0.0397504	/	1.07518	1.17986	1.14324	/
PDZD11	PDZ domain containing 11	Xq13.1	2	0.0397828	/	-0.826451	-0.77474	-0.930197	-0.886411
TRGV5	T cell receptor gamma variable 5	7p14	3	0.0398037	/	/	-0.605272	-0.758153	-0.828318
STK3	serine/threonine kinase 3 (STE20 homolog, yeast)	8q22.2	2	0.039971	/	-0.871754	-0.682628	-0.89174	-0.874945
EGFR	epidermal growth factor receptor	7p12	3	0.039992	/	2.53898	-0.97357	-0.70797	/
PRNP	prion protein	20p13	3	0.0400763	/	1.33917	1.02834	1.19182	1.10311
AP3M1	adaptor-related protein complex 3, mu 1 subunit	10q22.2	2	0.0400974	/	-0.746319	-0.860871	-0.900261	-0.891883
DIDO1	death inducer-obliterator 1	20q13.33	1	0.0401186	/	1.30276	1.4394	/	1.20045
TTC1	tetratricopeptide repeat domain 1	5q33.3	2	0.0401821	/	-0.898746	-0.702489	/	-0.892021
MDM4	Mdm4 p53 binding protein homolog (mouse)	1q32	6	0.0402034	/	1.35972	1.71369	-0.54684	1.06727
PTPN12	protein tyrosine phosphatase, non-receptor type 12	7q11.23	5	0.0414414	/	-0.74923	1.08552	-0.719217	-0.877272
MAZ	MYC-associated zinc finger protein (purine-binding transcription factor)	16p11.2	5	0.0419373	/	-0.862065	1.89374	/	/
PRKRA	protein kinase, interferon-inducible double stranded RNA dependent activator	2q31.2	2	0.0420235	/	-0.76472	-0.808519	-0.926548	-0.906571
FCHO2	FCH domain only 2	5q13.2	7	0.0420859	/	1.06717	1.0811	-0.701224	-0.703759
SFRS3	splicing factor, arginine/serine-rich 3	6p21	4	0.0421068	/	-0.827164	-0.821776	-0.903348	-0.822071
TTC3	tetratricopeptide repeat domain 3	21q22.2	6	0.0421694	/	-0.872397	1.15629	-0.672754	-0.928754
RAB18	RAB18, member RAS oncogene family	10p12.1	4	0.0422113	/	-0.837496	-0.849582	-0.882649	-0.85207
CDK2	cyclin-dependent kinase 2	12q13	1	0.0422743	/	1.4606	1.34581	1.07371	/
RAD21	RAD21 homolog (S. pombe)	8q24	2	0.0422953	/	-0.808334	-0.882394	-0.841766	-0.932124
MKLN1	Full length insert cDNA clone ZD71D01	7q32	7	0.0423164	/	1.12399	1.21615	-0.645119	-0.730361
KPNA2	karyopherin alpha 2 (RAG cohort 1, importin alpha 1)	17q24.2	3	0.0424431	/	1.18957	1.03656	1.17666	1.12183
LOC728860	karyopherin alpha-2 subunit like	17q24.2	3	0.0424431	/	1.18957	1.03656	1.17666	1.12183
IQGAP1	IQ motif containing GTPase activating protein 1	15q26.1	5	0.0424856	/	-0.750073	/	-0.833423	-0.883576
SRC	v-src sarcoma (Schmidt-Ruppin A-2) viral oncogene homolog (avian)	20q12-q13	5	0.0425068	/	/	1.58181	1.16376	1.10323
CREB1	cAMP responsive element binding protein 1	2q34	6	0.0425707	/	-0.795648	-0.973498	-0.682656	-0.837287
RAPGEF6	Rap guanine nucleotide exchange factor (GEF) 6	5q31.1	6	0.042592	/	-0.887796	-0.936082	-0.626476	-0.870234
CASP4	caspase 4, apoptosis-related cysteine peptidase	11q22.2-q22.3	2	0.0427204	/	-0.797984	-0.714756	1.06906	/
NUDT14	nudix (nucleoside diphosphate linked moiety X)-type motif 14	14q32.33	1	0.0427419	/	1.66257	1.44183	1.2647	1.15261
RAB3IP	RAB3A interacting protein (rabin3)	12q14.3	2	0.042828	/	-0.785938	-0.794308	-0.820809	-0.84593
FAM48A	family with sequence similarity 48, member A	13q13.3	2	0.0429145	/	-0.750576	-0.863332	-0.861218	-0.897416
RNF7	ring finger protein 7	3q22-q24	2	0.0429275	/	-0.808821	-0.763865	/	-0.870021
CFLAR	CASP8 and FADD-like apoptosis regulator	2q33-q34	6	0.0429362	/	/	1.20655	-0.613431	/
IQGAP2	IQ motif containing GTPase activating protein 2	5q13.3	7	0.0429485	/	/	-0.711321	-0.708735	-0.638881
TOMM22	translocase of outer mitochondrial membrane 22 homolog (yeast)	22q12-q13	5	0.0429579	/	-0.83225	1.56675	/	-0.892037
TPM3	tropomyosin 3	1q21.2	1	0.0430449	/	1.13527	1.10162	1.12016	/
SMURF2	SMAD specific E3 ubiquitin protein ligase 2	17q22-q23	1	0.043308	/	1.30793	1.33213	1.07757	1.08119
MLPH	melanophilin	2q37.3	1	0.0433522	/	1.86585	1.57438	-0.908195	/
SCARF1	scavenger receptor class F, member 1	17p13.3	2	0.0434408	/	/	1.16765	1.21597	1.56727
GAGE1	G antigen 1	Xp11.4-p11.2	2	0.043463	/	-0.709745	-0.629999	-0.772593	-0.892783
GAGE12F	G antigen 12F	Xp11.23	2	0.043463	/	-0.709745	-0.629999	-0.772593	-0.892783
GAGE12G	G antigen 12G	Xp11.23	2	0.043463	/	-0.709745	-0.629999	-0.772593	-0.892783
GAGE12I	G antigen 12I	Xp11.4-p11.2	2	0.043463	/	-0.709745	-0.629999	-0.772593	-0.892783
GAGE12J	G antigen 12J	Xp11.23	2	0.043463	/	-0.709745	-0.629999	-0.772593	-0.892783
GAGE2A	G antigen 2A	Xp11.23	2	0.043463	/	-0.709745	-0.629999	-0.772593	-0.892783
GAGE2B	G antigen 2B	Xp11.23	2	0.043463	/	-0.709745	-0.629999	-0.772593	-0.892783
GAGE2C	G antigen 2C	Xp11.23	2	0.043463	/	-0.709745	-0.629999	-0.772593	-0.892783
GAGE2D	G antigen 2D	Xp11.23	2	0.043463	/	-0.709745	-0.629999	-0.772593	-0.892783
GAGE2E	G antigen 2E	Xp11.23	2	0.043463	/	-0.709745	-0.629999	-0.772593	-0.892783
GAGE3	G antigen 3	Xp11.4-p11.2	2	0.043463	/	-0.709745	-0.629999	-0.772593	-0.892783
GAGE4	G antigen 4	Xp11.4-p11.2	2	0.043463	/	-0.709745	-0.629999	-0.772593	-0.892783
GAGE5	G antigen 5	Xp11.4-p11.2	2	0.043463	/	-0.709745	-0.629999	-0.772593	-0.892783
GAGE6	G antigen 6	Xp11.4-p11.2	2	0.043463	/	-0.709745	-0.629999	-0.772593	-0.892783
GAGE7	G antigen 7	Xp11.4-p11.2	2	0.043463	/	-0.709745	-0.629999	-0.772593	-0.892783
GAGE8	G antigen 8	Xp11.23	2	0.043463	/	-0.709745	-0.629999	-0.772593	-0.892783
WDR33	WD repeat domain 33	2q14.3	4	0.043552	/	-0.901513	-0.801219	-0.843356	-0.838702
RNF19A	ring finger protein 19A	8q22	2	0.0435744	/	-0.613778	-0.748065	/	-0.885249
GABBR1	gamma-aminobutyric acid (GABA) B receptor, 1	6p21.31	7	0.0436415	/	1.41928	1.59919	1.14269	/
PLDN	pallidin homolog (mouse)	15q21.1	2	0.0437538	/	-0.794024	-0.854942	-0.889404	-0.869477
MAK10	MAK10 homolog, amino-acid N-acetyltransferase subunit (S. cerevisiae)	9q21.33	2	0.0442811	/	-0.79303	-0.769956	-0.878261	/
LEPR	leptin receptor	1p31	7	0.0443609	/	1.34409	1.36006	-0.723988	-0.738844
SMAD1	Mad-related protein MADR1	4q31	3	0.0444009	/	1.2081	1.04276	1.21153	1.18503
DAAM1	dishevelled associated activator of morphogenesis 1	14q23.1	4	0.0444209	/	-0.806116	-0.833954	-0.838052	-0.913601
ARG2	arginase, type II	14q24.1-q24.3	4	0.0444611	/	-0.934529	-0.709169	/	-0.825898
PPP4C	protein phosphatase 4 (formerly X), catalytic subunit	16p12-p11	5	0.0445013	/	/	1.39875	1.0972	/
ATG12	ATG12 autophagy related 12 homolog (S. cerevisiae)	5q21-q22	4	0.0445415	/	-0.853338	-0.820273	-0.878504	-0.853946
DNAJC17	DnaJ (Hsp40) homolog, subfamily C, member 17	15q15.1	1	0.0445617	/	1.3687	1.60007	1.15402	1.067
NDUFS1	NADH dehydrogenase (ubiquinone) Fe-S protein 1	2q33-q34	2	0.0446223	/	-0.92866	-0.693669	/	/
BAIAP2L2	BAI1-associated protein 2-like 2	22q13.1	5	0.0446425	/	-0.659609	-0.810228	-0.853106	-0.79833
ECE1	endothelin converting enzyme 1	1p36.1	5	0.0447237	/	-0.926599	1.38267	1.17308	1.09104
CYCS	cytochrome c, somatic	7p15.2	2	0.044744	/	/	-0.847327	-0.852626	-0.849632
VDAC3	voltage-dependent anion channel 3	8p11.2	2	0.0447847	/	-0.795633	-0.748306	/	-0.900711
CD93	CD93 molecule	20p11.21	1	0.0448051	/	1.17832	1.16162	1.0831	1.09658
ILF3	interleukin enhancer binding factor 3, 90kDa	19p13.2	3	0.0448255	/	1.25587	1.11199	1.20102	/
YWHAH	tyrosine 3-monooxygenase/tryptophan 5-monooxygenase activation protein, eta polypeptide	22q12.3	5	0.0448459	/	1.12361	1.40412	1.08324	1.06895
RPL14	ribosomal protein L14	3p22-p21.2	2	0.0450996	/	-0.913788	-0.855103	/	-0.942814
NUDT21	nudix (nucleoside diphosphate linked moiety X)-type motif 21	16q13	3	0.0451131	/	/	-0.802889	-0.860895	-0.895621
ZYX	zyxin	7q32	5	0.0451338	/	-0.651075	1.26825	/	1.11202
CXCL11	chemokine (C-X-C motif) ligand 11	4q21.2	7	0.0451752	/	/	/	-0.55464	-0.517608
COL18A1	collagen, type XVIII, alpha 1	21q22.3	5	0.0452791	/	/	1.34667	1.1506	1.20783
SNRPE	small nuclear ribonucleoprotein polypeptide E	1q32	2	0.0453	/	-0.881445	-0.801236	/	-0.922584
CD99L2	CD99 molecule-like 2	Xq28	5	0.0453268	/	1.17569	1.35841	1.1411	/
ATR	ataxia telangiectasia and Rad3 related	3q22-q24	6	0.0453626	/	-0.880498	-0.931172	-0.709859	-0.754557
RAB35	RAB35, member RAS oncogene family	12q24.31	5	0.0453705	/	1.13937	1.48018	1.09253	1.10065
FAM175A	family with sequence similarity 175, member A	4q21.21-q21.23	4	0.0454144	/	-0.802743	-0.802321	-0.868522	-0.793618
SYNCRIP	synaptotagmin binding, cytoplasmic RNA interacting protein	6q14-q15	2	0.0454583	/	-0.817799	-0.864763	-0.841884	/
ADAM10	ADAM metallopeptidase domain 10	15q22	6	0.0454673	/	-0.807087	/	-0.754127	-0.784978
NMI	N-myc (and STAT) interactor	2q23	4	0.0455094	/	-0.852476	-0.837429	-0.908711	-0.755886
ATP6V0A1	ATPase, H+ transporting, lysosomal V0 subunit a1	17q21	1	0.0456148	/	1.42806	1.43736	1.15363	1.24664
RAD50	RAD50 homolog (S. cerevisiae)	5q31	7	0.045635	/	/	-0.950795	-0.646373	-0.656416
ELF1	E74-like factor 1 (ets domain transcription factor)	13q13	5	0.0456783	/	-0.744885	-0.939072	-0.821173	-0.922506
FLOT2	flotillin 2	17q11-q12	5	0.0457633	/	/	1.72419	1.09454	/
PLOD1	procollagen-lysine 1, 2-oxoglutarate 5-dioxygenase 1	1p36.22	5	0.045765	/	-0.881712	1.24415	1.20287	1.14623
CIP29	cytokine induced protein 29 kDa	12q13.2	2	0.0457683	/	-0.759489	-0.762816	/	/
YES1	v-yes-1 Yamaguchi sarcoma viral oncogene homolog 1	18p11.31-p11.21	6	0.0457906	/	-0.88931	/	-0.738187	-0.791865
DBF4	DBF4 homolog (S. cerevisiae)	7q21.3	6	0.045813	/	/	-0.850979	-0.692503	-0.860422
PCDHB13	protocadherin beta 13	5q31	3	0.0458272	/	1.5003	1.16296	1.29988	1.39288
RIT1	Ras-like without CAAX 1	1q22	3	0.0458577	/	1.18947	-0.721039	-0.810886	-0.887234
HHIP	hedgehog interacting protein	4q28-q32	5	0.0458699	/	1.09116	1.12579	1.1199	1.07327
EMILIN1	elastin microfibril interfacer 1	2p23.3-p23.2	2	0.0459025	/	-0.466488	-0.702352	1.16761	-0.789251
TAX1BP3	Tax1 (human T-cell leukemia virus type I) binding protein 3	17p13	5	0.0459127	/	/	1.24566	/	1.06477
SRRM2	serine/arginine repetitive matrix 2	16p13.3	2	0.0459425	/	-0.704124	-0.872498	-0.896905	/
EIF4G1	eukaryotic translation initiation factor 4 gamma, 1	3q27-qter	2	0.0459564	/	-0.780941	1.15493	1.22401	1.12259
IFT88	intraflagellar transport 88 homolog (Chlamydomonas)	13q12.1	7	0.0459985	/	1.11027	-0.854859	-0.739689	-0.664125
RAN	RAN, member RAS oncogene family	12q24.3	2	0.0460041	/	-0.851767	-0.825393	/	/
hCG_2045899	synleurin	5q12.1	4	0.04602	/	-0.886982	-0.758126	-0.911121	-0.815842
ZFPM1	Zinc finger protein, multitype 1 (ZFPM1), mRNA	16q24.2	2	0.0460659	/	-0.535652	-0.720504	/	-0.923799
GTF3C6	general transcription factor IIIC, polypeptide 6, alpha 35kDa	6q21	4	0.0460826	/	-0.821253	-0.809784	-0.920512	-0.866239
SERPINB9	serpin peptidase inhibitor, clade B (ovalbumin), member 9	6p25	1	0.0460865	/	1.4675	1.14069	1.09472	1.0615
HNRNPM	heterogeneous nuclear ribonucleoprotein M	19p13.3-p13.2	5	0.0461052	/	-0.918082	1.10445	1.08251	/
IQWD1	IQ motif and WD repeats 1	1q24.2	5	0.0461052	/	-0.918082	1.10445	1.08251	/
ND4	NADH dehydrogenase, subunit 4 (complex I)	10q22.1	5	0.0461052	/	-0.918082	1.10445	1.08251	/
UNC5B	Unc-5 homolog B (C. elegans) (UNC5B), mRNA	10q22.1	5	0.0461052	/	-0.918082	1.10445	1.08251	/
AP4S1	adaptor-related protein complex 4, sigma 1 subunit	14q12	4	0.0461072	/	-0.823513	-0.649993	-0.894645	-0.837888
RAC1	ras-related C3 botulinum toxin substrate 1	7p22	7	0.0461278	/	1.13343	1.17073	1.17769	1.0687
MEX3C	mex-3 homolog C (C. elegans)	18q21.2	3	0.0461278	/	1.39861	-0.948266	1.19504	1.25729
STX6	syntaxin 6	1q25.3	1	0.0461711	/	1.3711	1.3492	1.24321	1.09159
RGS6	regulator of G-protein signaling 6	14q24.3	2	0.0462796	/	-0.575211	-0.662779	-0.868861	-0.878916
CORO1C	coronin, actin binding protein, 1C	12q24.1	1	0.0463232	/	1.21152	1.30276	/	1.06712
NEDD9	neural precursor cell expressed, developmentally down-regulated 9	6p25-p24	3	0.046345	/	2.08294	1.13102	1.19511	1.16869
ORM1	orosomucoid 1	9q31-q32	4	0.0463682	/	-0.778938	-0.78482	-0.929492	-0.69354
ORM2	orosomucoid 2	9q32	4	0.0463682	/	-0.778938	-0.78482	-0.929492	-0.69354
RAB3GAP2	RAB3 GTPase activating protein subunit 2 (non-catalytic)	1q41	4	0.0464983	/	-0.837357	-0.855363	-0.794512	-0.886088
SMARCC1	SWI/SNF related, matrix associated, actin dependent regulator of chromatin, subfamily c, member 1	3p23-p21	5	0.0465202	/	/	1.41987	1.09807	1.10193
LTBP1	latent transforming growth factor beta binding protein 1	2p22-p21	5	0.0466083	/	1.07879	1.20367	1.17991	1.11663
CEP63	centrosomal protein 63kDa	3q22.1-q22.2	6	0.0466746	/	/	-0.838551	-0.68766	-0.870159
ERGIC1	endoplasmic reticulum-golgi intermediate compartment (ERGIC) 1	5q35.1-q35.2	5	0.0467411	/	/	1.22073	1.19809	1.26644
ABCA1	ATP-binding cassette, sub-family A (ABC1), member 1	9q31.1	3	0.0467633	/	2.15745	1.12324	-0.666224	1.21671
HIPK2	homeodomain interacting protein kinase 2	7q32-q34	1	0.0467856	/	1.17425	1.24895	1.08124	1.29267
RYBP	RING1 and YY1 binding protein	3p13	2	0.0468078	/	-0.798176	-0.796423	-0.87359	/
SEPT11	septin 11	4q21.1	5	0.0469865	/	-0.840145	1.54989	/	1.13305
GRPEL2	GrpE-like 2, mitochondrial (E. coli)	5q33.1	1	0.0470539	/	1.35095	1.87775	-0.625525	1.075
CCND1	cyclin D1	11q13	5	0.0471667	/	1.09588	1.28138	1.08088	1.17318
ZNF587	zinc finger protein 587	19q13.43	5	0.0472119	/	1.26789	1.60455	1.16103	1.45616
MPZL1	myelin protein zero-like 1	1q24.2	5	0.0472648	/	1.10672	1.43844	1.09427	/
VCP	valosin-containing protein	9p13.3	5	0.0473026	/	/	1.19782	1.17886	1.08769
PXDN	peroxidasin homolog (Drosophila)	2p25	5	0.0473064	/	1.07817	1.34079	/	1.23068
PABPC4	poly(A) binding protein, cytoplasmic 4 (inducible form)	1p32-p36	5	0.0474109	/	/	1.21105	1.23722	1.14993
POLR1D	polymerase (RNA) I polypeptide D, 16kDa	13q12.2	2	0.0475158	/	-0.868477	-0.764592	/	-0.875411
CDKN1B	cyclin-dependent kinase inhibitor 1B (p27, Kip1)	12p13.1-p12	3	0.0475789	/	1.30612	-0.977947	1.26513	1.12244
PACS1	phosphofurin acidic cluster sorting protein 1	11q13.1	2	0.0476845	/	/	1.20765	1.42346	/
IGL@	Immunoglobulin lambda light chain	22q11.1-q11.2	2	0.0477482	/	-0.5604	-0.622229	/	/
SHANK3	SH3 and multiple ankyrin repeat domains 3	22q13.3	2	0.0478119	/	-0.786458	1.10226	1.28421	1.14582
MYCBP	c-myc binding protein	1p33-p32.2	2	0.0485211	/	-0.87098	-0.732536	/	-0.766926
HIF1A	hypoxia inducible factor 1, alpha subunit	14q21-q24	7	0.0486348	/	1.17983	1.11387	-0.806456	-0.912018
SSX2IP	synovial sarcoma, X breakpoint 2 interacting protein	1p22.3	7	0.0486559	/	1.46067	1.04233	-0.605751	-0.774476
RBBP6	retinoblastoma binding protein 6	16p12.2	6	0.0486771	/	-0.820604	-0.929188	-0.785701	-0.793129
CCL2	chemokine (C-C motif) ligand 2	17q11.2-q12	2	0.048762	/	-0.777613	-0.793124	1.11565	-0.799045
TSPAN4	tetraspanin 4	11p15.5	5	0.0488045	/	-0.857522	1.49837	1.14795	1.0989
TAPBP	TAP binding protein (tapasin)	6p21.3	5	0.0488899	/	/	1.86617	1.14081	/
CSNK1E	casein kinase 1, epsilon	22q13.1	5	0.0489392	/	1.15835	1.23684	1.31698	1.1124
ATP6V1C1	ATPase, H+ transporting, lysosomal 42kDa, V1 subunit C1	8q22.3	5	0.0489755	/	-0.789972	-0.909688	-0.839523	-0.875098
FMNL2	formin-like 2	2q23.3	4	0.049637	/	-0.911842	-0.724988	-0.879748	-0.880106
DIAPH2	diaphanous homolog 2 (Drosophila)	Xq21.33	6	0.0497794	/	1.15906	1.30328	-0.665633	/
ATP2B1	ATPase, Ca++ transporting, plasma membrane 1	12q21.3	6	0.0498007	/	-0.829333	-0.858545	-0.726014	-0.864686
GINS4	GINS complex subunit 4 (Sld5 homolog)	8p11.21	6	0.0499075	/	/	1.17146	-0.484331	/

## Sheet: Actin binding
GeneSymbol	GeneTitle	ChrLoc	Cluster	FDR	40	100	200	340	440
DST	dystonin	6p12.1	5	< 0.001	/	-0.6501	-0.906042	-0.670596	-0.454068
SPTBN1	spectrin, beta, non-erythrocytic 1	2p21	1	< 0.001	/	1.23829	1.4292	1.09638	1.11924
TWF1	twinfilin, actin-binding protein, homolog 1	12q12	7	< 0.001	/	/	-0.765289	-0.75549	-0.716734
ALDOA	aldolase A, fructose-bisphosphate	16p11.2	5	< 0.001	/	/	1.63119	/	1.14296
EPB41L3	erythrocyte membrane protein band 4.1-like 3	18p11.32	2	< 0.001	/	1.23673	1.20428	1.43845	1.21013
GSN	gelsolin (amyloidosis, Finnish type)	9q33	5	< 0.001	/	/	1.71618	1.17527	1.19097
MYO6	myosin VI	6q13	6	< 0.001	/	-0.694692	-0.842668	-0.704475	-0.849152
GMFB	glia maturation factor, beta	14q22.2	7	< 0.001	/	-0.920706	-0.834967	-0.75002	-0.754758
PLEC1	plectin 1, intermediate filament binding protein	8q24	5	< 0.001	/	-0.836327	1.77855	1.15652	1.26707
ACTR2	ARP2 actin-related protein 2 homolog (yeast)	2p14	5	< 0.001	/	-0.700704	-0.979185	-0.810511	/
COL4A5	collagen, type IV, alpha 5	Xq22	5	< 0.001	/	1.20207	1.30182	1.22754	1.28829
MARCKS	myristoylated alanine-rich protein kinase C substrate	6q22.2	5	< 0.001	/	/	1.31641	/	1.16374
HIP1	huntingtin interacting protein 1	7q11.23	3	< 0.001	/	1.34656	1.23428	1.53186	1.0962
NEXN	nexilin (F actin binding protein)	1p31.1	7	< 0.001	/	/	-0.914298	-0.681835	-0.579076
EZR	ezrin	6q25.2-q26	1	< 0.001	/	1.26204	1.63571	/	1.07037
FLNA	filamin A, alpha (actin binding protein 280)	Xq28	2	< 0.001	/	/	1.25359	1.20012	1.21286
PFN1	profilin 1	17p13.3	5	< 0.001	/	/	1.42017	1.07207	/
CALD1	caldesmon 1	7q33	5	< 0.001	/	-0.687479	1.05096	-0.765382	-0.830292
CCDC88A	coiled-coil domain containing 88A	2p16.1	7	< 0.001	/	-0.921843	-0.77878	-0.652656	-0.526315
DBN1	drebrin 1	5q35.3	5	< 0.001	/	/	1.44755	1.19834	/
WDR1	WD repeat domain 1	4p16.1	5	< 0.001	/	1.06991	1.45593	1.24526	/
ARPC4	actin related protein 2/3 complex, subunit 4, 20kDa	3p25.3	5	< 0.001	/	1.08411	1.70416	/	/
TTLL3	tubulin tyrosine ligase-like family, member 3	3p25.3	5	< 0.001	/	1.08411	1.70416	/	/
CFL2	cofilin 2 (muscle)	14q12	7	0.00483197	/	-0.879396	-0.855801	-0.781176	-0.738667
CXCR4	chemokine (C-X-C motif) receptor 4	2q21	4	0.0086966	/	-0.919827	-0.68452	-0.836496	-0.896151
CAPZB	capping protein (actin filament) muscle Z-line, beta	1p36.1	1	0.0122586	/	1.32177	1.21276	1.12378	1.11388
VASP	vasodilator-stimulated phosphoprotein	19q13.2-q13.3	5	0.0138099	/	-0.766995	1.23106	1.32541	1.09072
TPM4	tropomyosin 4	19p13.1	5	0.0142497	/	1.1073	1.19137	1.30841	1.13411
UTRN	utrophin	6q24	5	0.0145391	/	-0.773032	1.54564	-0.781749	-0.808183
TNS1	tensin 1	2q35-q36	1	0.0147063	/	1.2274	1.27913	1.16447	1.34203
RDX	radixin	11q23	7	0.0153892	/	/	1.14342	-0.725705	-0.739977
ACTN1	actinin, alpha 1	14q24	5	0.0155685	/	1.09391	1.15967	1.17096	1.1442
FHDC1	FH2 domain containing 1	4q31.3	1	0.0156011	/	1.48143	1.41322	1.50903	1.06591
TMOD3	tropomodulin 3 (ubiquitous)	15q21.1-q21.2	7	0.0156038	/	1.39506	1.30751	/	/
STK38L	serine/threonine kinase 38 like	12p11.23	7	0.0156996	/	-0.912183	-0.838574	-0.754215	-0.773379
UXT	ubiquitously-expressed transcript	Xp11.23-p11.22	2	0.0163897	/	-0.85124	-0.757625	/	-0.816623
PHACTR2	phosphatase and actin regulator 2	6q24.2	5	0.0164742	/	/	1.517	/	1.17897
TMSB15B	thymosin beta15b	Xq22.2	4	0.0177556	NA	NA	NA	NA	NA
TMSB15A	thymosin beta 15a	Xq21.33-q22.3	4	0.0177556	/	-0.850301	-0.739116	-0.913905	-0.851764
ADD3	adducin 3 (gamma)	10q24.2-q24.3	6	0.0233956	/	-0.818245	-0.906875	-0.805326	-0.896756
SYNPO2	synaptopodin 2	4q26	5	0.0250615	/	-0.67504	1.51969	1.37804	-0.763245
FGD4	FYVE, RhoGEF and PH domain containing 4	12p11.21	5	0.0258304	/	/	1.6747	-0.665147	-0.727521
LASP1	LIM and SH3 protein 1	17q11-q21.3	2	0.0292333	/	/	1.11774	1.21893	1.19406
FLNC	filamin C, gamma (actin binding protein 280)	7q32-q35	5	0.0310512	/	-0.864585	1.48258	1.1349	1.07843
FSCN1	fascin homolog 1, actin-bundling protein	7p22	5	0.0314361	/	/	1.38783	1.14807	/
SYNE2	spectrin repeat containing, nuclear envelope 2	14q23.2	5	0.0316556	/	-0.835487	1.47437	-0.788951	-0.538034
SCNN1A	sodium channel, nonvoltage-gated 1 alpha	12p13	2	0.0331847	/	-0.569767	-0.739589	-0.898563	-0.7499
FLNB	filamin B, beta (actin binding protein 278)	3p14.3	5	0.0384688	/	/	1.31121	1.10944	1.11961
ENC1	ectodermal-neural cortex (with BTB-like domain)	5q12-q13.3	2	0.0393787	/	-0.798359	-0.731827	/	/
SPTAN1	spectrin, alpha, non-erythrocytic 1 (alpha-fodrin)	9q33-q34	5	0.0395309	/	-0.878267	1.27485	1.16355	1.12065
KLHL4	kelch-like 4 (Drosophila)	Xq21.3	7	0.0397283	/	-0.878031	-0.819365	-0.815752	-0.79843
EGFR	epidermal growth factor receptor	7p12	3	0.039992	/	2.53898	-0.97357	-0.70797	/
IQGAP2	IQ motif containing GTPase activating protein 2	5q13.3	7	0.0429485	/	/	-0.711321	-0.708735	-0.638881
TPM3	tropomyosin 3	1q21.2	1	0.0430449	/	1.13527	1.10162	1.12016	/
MLPH	melanophilin	2q37.3	1	0.0433522	/	1.86585	1.57438	-0.908195	/
DAAM1	dishevelled associated activator of morphogenesis 1	14q23.1	4	0.0444209	/	-0.806116	-0.833954	-0.838052	-0.913601
YWHAH	tyrosine 3-monooxygenase/tryptophan 5-monooxygenase activation protein, eta polypeptide	22q12.3	5	0.0448459	/	1.12361	1.40412	1.08324	1.06895
CORO1C	coronin, actin binding protein, 1C	12q24.1	1	0.0463232	/	1.21152	1.30276	/	1.06712
FMNL2	formin-like 2	2q23.3	4	0.049637	/	-0.911842	-0.724988	-0.879748	-0.880106
DIAPH2	diaphanous homolog 2 (Drosophila)	Xq21.33	6	0.0497794	/	1.15906	1.30328	-0.665633	/

## Sheet: N-terminal mirystoylation
GeneSymbol	GeneTitle	ChrLoc	Cluster	FDR	40	100	200	340	440
CALM1	calmodulin 1 (phosphorylase kinase, delta)	14q24-q31	5	< 0.001	/	1.14018	1.44697	/	/
CALM2	calmodulin 2 (phosphorylase kinase, delta)	2p21	5	< 0.001	/	1.14018	1.44697	/	/
CALM3	calmodulin 3 (phosphorylase kinase, delta)	19q13.2-q13.3	5	< 0.001	/	1.14018	1.44697	/	/

## Sheet: Nitric-oxide synthase regulator
GeneSymbol	GeneTitle	ChrLoc	Cluster	FDR	40	100	200	340	440
HSP90AA1	heat shock protein 90kDa alpha (cytosolic), class A member 1	14q32.33	4	< 0.001	/	-0.787854	-0.841214	-0.780725	-0.823586
HSP90AB1	heat shock protein 90kDa alpha (cytosolic), class B member 1	6p12	1	0.00870506	/	1.15201	1.1628	1.15177	1.06182
EGFR	epidermal growth factor receptor	7p12	3	0.039992	/	2.53898	-0.97357	-0.70797	/

## Sheet: RNA binding
GeneSymbol	GeneTitle	ChrLoc	Cluster	FDR	40	100	200	340	440
FUS	fusion (involved in t(12;16) in malignant liposarcoma)	16p11.2	5	< 0.001	/	-0.779083	1.92215	1.20856	1.12755
MEX3D	OK/SW-CL.4	19p13.3	5	< 0.001	/	-0.877187	1.42804	/	-0.872708
ZNF638	zinc finger protein 638	2p13.2-p13.1	7	< 0.001	/	-0.855387	/	-0.679873	-0.66605
KRR1	KRR1, small subunit (SSU) processome component, homolog (yeast)	12q21.2	7	< 0.001	/	-0.857279	-0.720879	-0.694445	-0.667247
PTRF	polymerase I and transcript release factor	17q21.31	5	< 0.001	/	/	1.55185	1.2304	1.15361
FLI1	Friend leukemia virus integration 1	11q24.1-q24.3	5	< 0.001	/	1.26875	1.88105	1.26951	1.07789
LARP7	La ribonucleoprotein domain family, member 7	4q25	7	< 0.001	/	-0.763988	-0.692601	-0.676949	-0.637359
SRP72	signal recognition particle 72kDa	4q11	7	< 0.001	/	-0.898648	-0.83005	-0.769754	-0.822674
CALR	calreticulin	19p13.3-p13.2	5	< 0.001	/	1.12973	1.63356	1.11477	1.07028
FUBP3	far upstream element (FUSE) binding protein 3	9q34.11-q34.12	1	< 0.001	/	1.62085	1.42782	1.29331	1.4128
RBM41	RNA binding motif protein 41	Xq22.1-q24	7	< 0.001	/	-0.919824	-0.641482	-0.598844	-0.366022
CROP	cisplatin resistance-associated overexpressed protein	17q21.33	6	< 0.001	/	-0.673729	-0.806454	-0.701769	-0.75499
RBM14	RNA binding motif protein 14	11q13.1	5	< 0.001	/	1.48632	3.22996	1.0783	/
MRPL1	mitochondrial ribosomal protein L1	4q21.1	4	< 0.001	/	-0.916489	-0.650806	-0.734468	-0.715473
THOC2	THO complex 2	Xq25-q26.3	7	< 0.001	/	-0.786348	-0.799482	-0.607345	-0.624463
MKI67IP	MKI67 (FHA domain) interacting nucleolar phosphoprotein	2q14.3	2	< 0.001	/	-0.776683	-0.754795	-0.824126	-0.872862
TROVE2	TROVE domain family, member 2	1q31	7	< 0.001	/	-0.912814	-0.911368	-0.628718	-0.680743
ZCRB1	zinc finger CCHC-type and RNA binding motif 1	12q12	4	< 0.001	/	-0.815859	-0.740498	-0.737653	-0.83085
EWSR1	Ewing sarcoma breakpoint region 1	22q12.2	5	< 0.001	/	-0.93189	2.08517	1.21354	/
SFRS11	splicing factor, arginine/serine-rich 11	1p31	1	< 0.001	/	1.71326	2.16301	1.11656	1.0692
SSB	Sjogren syndrome antigen B (autoantigen La)	2q31.1	4	< 0.001	/	-0.825234	-0.814189	-0.786505	-0.809789
DDX18	DEAD (Asp-Glu-Ala-Asp) box polypeptide 18	2q14.1	2	< 0.001	/	-0.766676	-0.763874	-0.862148	-0.881029
MBNL2	Muscleblind-like 2 (Drosophila)	13q32.1	5	< 0.001	/	-0.823463	1.19552	-0.71516	-0.721309
SBDS	Shwachman-Bodian-Diamond syndrome	7q11.21	2	< 0.001	/	-0.713564	-0.715641	-0.857566	-0.869945
SBDSP	Shwachman-Bodian-Diamond syndrome pseudogene	7q11.23	2	< 0.001	/	-0.713564	-0.715641	-0.857566	-0.869945
SCYE1	small inducible cytokine subfamily E, member 1 (endothelial monocyte-activating)	4q24	4	< 0.001	/	-0.812459	-0.754255	-0.736007	-0.760552
ZRANB2	zinc finger, RAN-binding domain containing 2	1p31	5	< 0.001	/	-0.698043	-0.838701	-0.769433	-0.821557
ZMAT3	zinc finger, matrin type 3	3q26.3-q27	5	< 0.001	/	1.33454	2.46889	/	-0.872106
RPL31	ribosomal protein L31	2q11.2	2	< 0.001	/	-0.919012	-0.700448	/	-0.942897
DIS3	DIS3 mitotic control homolog (S. cerevisiae)	13q22.1	6	< 0.001	/	-0.892846	-0.858444	-0.680082	-0.776349
HNRNPH1	heterogeneous nuclear ribonucleoprotein H1 (H)	5q35.3	5	< 0.001	/	-0.793553	1.33206	1.37175	1.17698
RBM34	RNA binding motif protein 34	1q42.3	4	< 0.001	/	-0.834605	-0.752735	-0.815285	-0.824918
UHMK1	U2AF homology motif (UHM) kinase 1	1q23.3	2	< 0.001	/	-0.689976	-0.675913	/	1.17966
RBMS3	RNA binding motif, single stranded interacting protein	3p24-p23	4	< 0.001	/	-0.86046	-0.738674	-0.654709	-0.878636
EXOSC8	exosome component 8	13q13.1	2	< 0.001	/	-0.745472	-0.738267	-0.881763	-0.852783
MBNL1	muscleblind-like (Drosophila)	3q25	6	< 0.001	/	-0.896188	-0.964745	-0.759808	-0.774866
KIAA0020	KIAA0020	9p24.2	6	< 0.001	/	-0.849841	-0.834332	-0.704241	-0.779239
DDX3X	DEAD (Asp-Glu-Ala-Asp) box polypeptide 3, X-linked	Xp11.3-p11.23	5	< 0.001	/	-0.790933	2.14782	-0.900786	-0.894593
PCBP2	poly(rC) binding protein 2	12q13.12-q13.13	1	< 0.001	/	1.2173	1.31756	/	1.11611
SON	SON DNA binding protein	21q22.11	2	< 0.001	/	-0.658628	-0.748349	1.16449	1.22136
LSM3	LSM3 homolog, U6 small nuclear RNA associated (S. cerevisiae)	3p25.1	2	< 0.001	/	-0.820783	-0.705935	-0.895903	-0.877972
DDX21	DEAD (Asp-Glu-Ala-Asp) box polypeptide 21	10q21	2	< 0.001	/	-0.724057	-0.875621	-0.804748	-0.938376
EIF2S2	eukaryotic translation initiation factor 2, subunit 2 beta	20pter-q12	6	< 0.001	/	-0.877956	-0.843059	-0.826295	-0.880938
DDX58	DEAD (Asp-Glu-Ala-Asp) box polypeptide 58	9p12	7	< 0.001	/	-0.799482	-0.815669	-0.690229	-0.709935
STAU2	staufen, RNA binding protein, homolog 2 (Drosophila)	8q13-q21.1	4	< 0.001	/	-0.733361	-0.838242	-0.7335	-0.795668
HNRNPL	heterogeneous nuclear ribonucleoprotein L	19q13.2	5	< 0.001	/	1.16962	1.96899	-0.865055	1.11673
RPS11	ribosomal protein S11	19q13.3	2	< 0.001	/	-0.881936	-0.841272	1.89678	1.3292
TAF15	TAF15 RNA polymerase II, TATA box binding protein (TBP)-associated factor	17q11.1-q11.2	1	< 0.001	/	1.2066	1.45426	1.34642	1.60831
RNPC3	RNA-binding region (RNP1, RRM) containing 3	1p21	2	< 0.001	/	-0.592996	-0.793814	-0.740251	-0.817274
NPM1	nucleophosmin (nucleolar phosphoprotein B23, numatrin)	5q35	2	< 0.001	/	-0.859204	-0.795097	/	-0.91976
BARD1	BRCA1 associated RING domain 1	2q34-q35	2	< 0.001	/	-0.776102	-0.632989	-0.820918	-0.942826
hCG_16001	similar to ribosomal protein L23A	17q11	4	< 0.001	/	/	-0.925277	-0.918888	-0.940312
RPL23A	ribosomal protein L23A	17q11	7	< 0.001	/	/	-0.929216	-0.915547	-0.933623
ZFP36L1	zinc finger protein 36, C3H type-like 1	14q22-q24	2	< 0.001	/	1.11562	1.07174	1.33259	1.26825
EIF5A	eukaryotic translation initiation factor 5A	17p13-p12	5	0.00363636	/	-0.719106	1.57068	/	/
TRNT1	tRNA nucleotidyl transferase, CCA-adding, 1	---	4	0.00464149	/	-0.919143	-0.737771	-0.703149	-0.685586
SPEN	spen homolog, transcriptional regulator (Drosophila)	1p36.33-p36.11	2	0.00466083	/	-0.438631	-0.864461	/	1.27158
C14orf156	chromosome 14 open reading frame 156	14q24.3	2	0.00477524	/	-0.741188	-0.826053	/	-0.849834
KIN	KIN, antigenic determinant of recA protein homolog (mouse)	10p15-p14	6	0.00498263	/	-0.781596	-0.894806	-0.680285	-0.732105
EXOSC6	exosome component 6	16q22.1	5	0.00504442	/	1.11106	1.96125	1.15952	1.14758
CWC22	CWC22 spliceosome-associated protein homolog (S. cerevisiae)	2q31.3	7	0.00507302	/	/	-0.888447	-0.610601	-0.606456
SUPT6H	suppressor of Ty 6 homolog (S. cerevisiae)	17q11.2	5	0.00531401	/	/	2.8036	/	1.07188
PNPT1	polyribonucleotide nucleotidyltransferase 1	2p15	2	0.00859635	/	-0.725986	-0.828997	-0.847762	-0.89663
EIF2S1	eukaryotic translation initiation factor 2, subunit 1 alpha, 35kDa	14q23.3	2	0.00860462	/	-0.786322	-0.813255	-0.878978	-0.886897
PAPD1	Clone peg2041 hypothetical protein (FLJ10486)	10p11.23	2	0.00884269	/	-0.773048	-0.777321	-0.877426	/
SECISBP2	SECIS binding protein 2	9q22.2	2	0.0122698	/	-0.708942	-0.738914	/	-0.891541
RAVER2	ribonucleoprotein, PTB-binding 2	1p31.3	2	0.0123945	/	-0.710244	-0.65157	-0.774955	/
RBMS1	RNA binding motif, single stranded interacting protein 1	2q24.2	5	0.0124635	/	-0.737163	-0.929512	-0.801146	-0.926601
THOC1	THO complex 1	18p11.32	4	0.0125568	/	-0.879444	-0.791485	-0.809658	-0.77885
PSMA1	proteasome (prosome, macropain) subunit, alpha type, 1	11p15.1	4	0.0127234	/	-0.913937	-0.837957	-0.855125	-0.895938
SNRPA1	small nuclear ribonucleoprotein polypeptide A	15q26.3	2	0.013778	/	-0.672582	-0.820747	/	-0.880263
NOL8	nucleolar protein 8	9q22.31	6	0.0141932	/	-0.892252	-0.881076	-0.700985	-0.832793
EIF2A	eukaryotic translation initiation factor 2A, 65kDa	3q25.1	2	0.0142383	/	-0.738671	-0.842444	-0.900487	-0.917555
BXDC5	brix domain containing 5	1p22.3	5	0.0143181	/	-0.788252	-0.874738	-0.864239	-0.821203
PUS7L	pseudouridylate synthase 7 homolog (S. cerevisiae)-like	12q12	6	0.0145273	/	1.33378	1.14446	-0.499972	-0.732749
RPL22	ribosomal protein L22	1p36.3-p36.2	6	0.0149396	/	1.22616	1.82808	-0.518664	-0.904344
SRP54	signal recognition particle 54kDa	14q13.2	2	0.0150274	/	-0.772188	-0.787075	-0.917952	-0.827892
NONO	non-POU domain containing, octamer-binding	Xq13.1	5	0.0150653	/	/	1.48372	1.07864	1.06194
SHB	Src homology 2 domain containing adaptor protein B	9p13.2-p13.1	2	0.0151803	/	-0.884342	-0.741985	-0.919948	-0.89251
LSM1	LSM1 homolog, U6 small nuclear RNA associated (S. cerevisiae)	8p11.2	2	0.015219	/	-0.758841	-0.830917	-0.900836	-0.896083
MRPL21	mitochondrial ribosomal protein L21	11q13.2	2	0.0153128	/	-0.737619	-0.801177	/	-0.879888
SR140	U2-associated SR140 protein	3q23	6	0.0155038	/	-0.912363	-0.955289	-0.693406	-0.835065
SFRS7	splicing factor, arginine/serine-rich 7, 35kDa	2p22.1	2	0.0155146	/	-0.842379	-0.754279	-0.913714	/
KIAA0391	KIAA0391	14q13.2	2	0.0155577	/	-0.918756	-0.819747	-0.875415	/
PSMA6	proteasome (prosome, macropain) subunit, alpha type, 6	14q13	2	0.0155577	/	-0.918756	-0.819747	-0.875415	/
EXOSC1	exosome component 1	10q24	2	0.0157688	/	-0.809561	-0.714151	/	-0.884217
MGC87895	similar to ribosomal protein S14	1p36.13,5q31-q33	2	0.0158807	/	-0.901018	-0.779472	/	-0.841818
RPS14	ribosomal protein S14	5q31-q33	2	0.0158807	/	-0.901018	-0.779472	/	-0.841818
NR1D1	nuclear receptor subfamily 1, group D, member 1	17q11.2	1	0.0159686	/	1.40479	1.56601	/	1.06109
THRA	thyroid hormone receptor, alpha	17q11.2	1	0.0159686	/	1.40479	1.56601	/	1.06109
CDK9	cyclin-dependent kinase 9	9q34.1	5	0.0161385	/	1.2269	1.61149	1.11718	/
RBM39	RNA binding motif protein 39	20q11.22	2	0.0162234	/	-0.798137	-0.764626	-0.832736	/
LARP4	La ribonucleoprotein domain family, member 4	12q13.13	6	0.016733	/	-0.892234	-0.905298	-0.706322	-0.811076
FXR1	Fragile X mental retardation protein 1 homolog FXR1	3q28	4	0.0168464	/	-0.833756	-0.817923	-0.846802	-0.876294
SF3B14	Full length insert cDNA clone YP78C06	2pter-p25.1	2	0.0180541	/	-0.806043	-0.843721	-0.926445	-0.890661
DDX1	DEAD (Asp-Glu-Ala-Asp) box polypeptide 1	2p24	2	0.0244313	/	-0.807739	-0.824171	/	-0.865597
MRPS17	mitochondrial ribosomal protein S17	7p11	2	0.0317146	/	-0.847158	-0.772966	-0.899411	-0.915083
RPS20	ribosomal protein S20	8q12	2	0.031903	/	-0.906731	-0.871617	/	/
TDRKH	tudor and KH domain containing	1q21	1	0.031941	/	1.92085	1.35427	1.24967	1.16923
EXOSC9	exosome component 9	4q27	2	0.0321706	/	-0.743919	-0.832944	-0.809165	/
SNRPG	small nuclear ribonucleoprotein polypeptide G	2p14	2	0.0322673	/	-0.859154	-0.794018	/	-0.913329
RBM25	RNA binding motif protein 25	14q24.3	5	0.0332257	/	-0.899649	1.15408	-0.90046	/
AQR	aquarius homolog (mouse)	15q14	2	0.0359596	/	-0.68728	-0.826767	-0.920371	/
CIRBP	cold inducible RNA binding protein	19p13.3	5	0.0375579	/	1.18801	1.37317	1.30684	1.06158
RPL12	ribosomal protein L12	9q34	3	0.0379054	/	/	-0.920169	-0.89536	/
HNRNPAB	heterogeneous nuclear ribonucleoprotein A/B	5q35.3	1	0.0394437	/	1.20291	1.23545	/	1.13567
MAZ	MYC-associated zinc finger protein (purine-binding transcription factor)	16p11.2	5	0.0419373	/	-0.862065	1.89374	/	/
PRKRA	protein kinase, interferon-inducible double stranded RNA dependent activator	2q31.2	2	0.0420235	/	-0.76472	-0.808519	-0.926548	-0.906571
SFRS3	splicing factor, arginine/serine-rich 3	6p21	4	0.0421068	/	-0.827164	-0.821776	-0.903348	-0.822071
RPL15	ribosomal protein L15	3p24.2	2	0.0437763	/	-0.905117	-0.856297	/	-0.935906
DNAJC17	DnaJ (Hsp40) homolog, subfamily C, member 17	15q15.1	1	0.0445617	/	1.3687	1.60007	1.15402	1.067
RPL19	ribosomal protein L19	17q11.2-q12	4	0.0446021	/	/	-0.880297	/	-0.902065
DDX52	DEAD (Asp-Glu-Ala-Asp) box polypeptide 52	17q21.1	5	0.0446706	/	-0.91448	2.22557	1.0695	1.06402
ILF3	interleukin enhancer binding factor 3, 90kDa	19p13.2	3	0.0448255	/	1.25587	1.11199	1.20102	/
LARP5	La ribonucleoprotein domain family, member 5	10p15.3	1	0.0449278	/	1.12598	1.16478	1.33072	1.11043
RPL14	ribosomal protein L14	3p22-p21.2	2	0.0450996	/	-0.913788	-0.855103	/	-0.942814
NUDT21	nudix (nucleoside diphosphate linked moiety X)-type motif 21	16q13	3	0.0451131	/	/	-0.802889	-0.860895	-0.895621
SNRPE	small nuclear ribonucleoprotein polypeptide E	1q32	2	0.0453	/	-0.881445	-0.801236	/	-0.922584
SFRS4	splicing factor, arginine/serine-rich 4	1p35.3	1	0.0454044	/	1.2965	1.50446	/	1.81106
SYNCRIP	synaptotagmin binding, cytoplasmic RNA interacting protein	6q14-q15	2	0.0454583	/	-0.817799	-0.864763	-0.841884	/
TRDMT1	tRNA aspartic acid methyltransferase 1	10p15.1	2	0.0457016	/	-0.653592	-0.672263	-0.789682	1.12889
IGF2BP3	insulin-like growth factor 2 mRNA binding protein 3	7p11	5	0.045742	/	-0.719709	-0.947783	-0.873063	-0.911587
SRRM2	serine/arginine repetitive matrix 2	16p13.3	2	0.0459425	/	-0.704124	-0.872498	-0.896905	/
EIF4G1	eukaryotic translation initiation factor 4 gamma, 1	3q27-qter	2	0.0459564	/	-0.780941	1.15493	1.22401	1.12259
HNRNPM	heterogeneous nuclear ribonucleoprotein M	19p13.3-p13.2	5	0.0461052	/	-0.918082	1.10445	1.08251	/
IQWD1	IQ motif and WD repeats 1	1q24.2	5	0.0461052	/	-0.918082	1.10445	1.08251	/
ND4	NADH dehydrogenase, subunit 4 (complex I)	10q22.1	5	0.0461052	/	-0.918082	1.10445	1.08251	/
UNC5B	Unc-5 homolog B (C. elegans) (UNC5B), mRNA	10q22.1	5	0.0461052	/	-0.918082	1.10445	1.08251	/
MEX3C	mex-3 homolog C (C. elegans)	18q21.2	3	0.0461278	/	1.39861	-0.948266	1.19504	1.25729
PABPC4	poly(A) binding protein, cytoplasmic 4 (inducible form)	1p32-p36	5	0.0474109	/	/	1.21105	1.23722	1.14993
IGL@	Immunoglobulin lambda light chain	22q11.1-q11.2	2	0.0477482	/	-0.5604	-0.622229	/	/

## Sheet: Structure-specific DNA binding
GeneSymbol	GeneTitle	ChrLoc	Cluster	FDR	40	100	200	340	440
ZEB1	zinc finger E-box binding homeobox 1	10p11.2	7	< 0.001	/	/	/	-0.653947	-0.481004
ZNF638	zinc finger protein 638	2p13.2-p13.1	7	< 0.001	/	-0.855387	/	-0.679873	-0.66605
IFI16	interferon, gamma-inducible protein 16	1q22	6	< 0.001	/	-0.849811	-0.833175	-0.769706	-0.831076
SUB1	SUB1 homolog (S. cerevisiae)	5p13.3	7	< 0.001	/	-0.862606	-0.825454	-0.689943	-0.657918
TP53	tumor protein p53	17p13.1	5	< 0.001	/	-0.883161	1.8986	1.15958	1.16462
MRE11A	MRE11 meiotic recombination 11 homolog A	11q21	4	< 0.001	/	-0.745137	-0.677228	-0.730604	-0.770784
RPA3	replication protein A3, 14kDa	7p22	2	< 0.001	/	-0.828655	-0.640124	/	-0.867965
POT1	POT1 protection of telomeres 1 homolog	7q31.33	4	< 0.001	/	-0.869165	-0.771745	-0.730103	-0.764556
SPEN	spen homolog, transcriptional regulator	1p36.33-p36.11	2	0.00466083	/	-0.438631	-0.864461	/	1.27158
KIN	KIN, antigenic determinant of recA protein homolog	10p15-p14	6	0.00498263	/	-0.781596	-0.894806	-0.680285	-0.732105
PMS1	PMS1 postmeiotic segregation increased 1	2q31.1	7	0.00498818	/	-0.90582	-0.892	-0.683103	-0.70823
SP1	Sp1 transcription factor	12q13.1	5	0.00502177	/	1.31429	1.93251	/	1.13093
RBMS1	RNA binding motif, single stranded interacting protein 1	2q24.2	5	0.0124635	/	-0.737163	-0.929512	-0.801146	-0.926601
MTERF	mitochondrial transcription termination factor	7q21-q22	4	0.0151932	/	-0.852818	-0.637014	-0.720323	-0.728663
BRCA2	breast cancer 2, early onset	13q12.3	4	0.0158386	/	-0.600883	-0.730068	-0.8102	-0.508211
SSBP1	single-stranded DNA binding protein 1	7q34	2	0.0179575	/	-0.871515	-0.767827	/	-0.884743
MSH2	mutS homolog 2, colon cancer, nonpolyposis type 1	2p22-p21	4	0.0281232	/	-0.764514	-0.818096	-0.824109	-0.85886
LOC100131851	hypothetical protein LOC100131851	7p14.1	1	0.0314914	/	1.39312	1.20564	1.14976	1.07591
LOC100134497	hypothetical protein LOC100134497	7pter-qter	1	0.0314914	/	1.39312	1.20564	1.14976	1.07591
LOC401002	similar to single stranded DNA binding protein 3	1p32.3	1	0.0314914	/	1.39312	1.20564	1.14976	1.07591
LOC646674	hypothetical LOC646674	---	1	0.0314914	/	1.39312	1.20564	1.14976	1.07591
SSBP3	single stranded DNA binding protein 3	1p32.3	1	0.0314914	/	1.39312	1.20564	1.14976	1.07591
USP8	ubiquitin specific peptidase 8	15q21.2	7	0.0390138	/	-0.908632	-0.845337	-0.763746	-0.806852
EGFR	epidermal growth factor receptor	7p12	3	0.039992	/	2.53898	-0.97357	-0.70797	/
NFIB	nuclear factor I/B	9p24.1	1	0.0470764	/	1.7494	1.45853	-0.813009	-0.736215

## Sheet: Translation initiation factor
GeneSymbol	GeneTitle	ChrLoc	Cluster	FDR	40	100	200	340	440
EIF5B	eukaryotic translation initiation factor 5B	2q11.2	7	< 0.001	/	/	-0.826849	-0.675822	-0.621809
EIF3E	eukaryotic translation initiation factor 3, subunit E	8q22-q23	4	< 0.001	/	-0.804554	-0.789487	-0.756174	-0.804611
MTIF2	mitochondrial translational initiation factor 2	2p14-p16	2	< 0.001	/	-0.735862	-0.756315	-0.753793	-0.933318
EIF2S2	eukaryotic translation initiation factor 2, subunit 2 beta	20pter-q12	6	< 0.001	/	-0.877956	-0.843059	-0.826295	-0.880938
EIF3K	eukaryotic translation initiation factor 3, subunit K	19q13.2	2	< 0.001	/	-0.845879	-0.783279	-0.91344	-0.871481
EIF5A	eukaryotic translation initiation factor 5A	17p13-p12	5	0.00363636	/	-0.719106	1.57068	/	/
EIF2S1	eukaryotic translation initiation factor 2, subunit 1 alpha	14q23.3	2	0.00860462	/	-0.786322	-0.813255	-0.878978	-0.886897
GTF2B	general transcription factor IIB	1p22-p21	4	0.00876474	/	-0.838995	-0.75628	-0.841024	-0.906668
EIF2A	eukaryotic translation initiation factor 2A	3q25.1	2	0.0142383	/	-0.738671	-0.842444	-0.900487	-0.917555
EIF3A	eukaryotic translation initiation factor 3, subunit A	10q26	6	0.0144686	/	1.17747	1.2877	1.08139	1.12985
EIF2S3	eukaryotic translation initiation factor 2, subunit 3 gamma	Xp22.2-p22.1	5	0.0148159	/	-0.902767	1.70873	-0.877869	-0.913444
MTIF3	mitochondrial translational initiation factor 3	13q12.2	2	0.0161095	/	-0.734288	-0.768871	-0.861747	-0.845721
EIF3J	eukaryotic translation initiation factor 3, subunit J	15q15.3	4	0.0281409	/	-0.909386	-0.815685	-0.832293	-0.827011
EIF5	eukaryotic translation initiation factor 5	14q32.32	5	0.0316212	/	-0.83179	-0.907091	-0.855783	-0.934819
EIF3H	eukaryotic translation initiation factor 3, subunit H	8q24.11	3	0.0329404	/	-0.935081	-0.789137	-0.886374	-0.937037
EIF4G1	eukaryotic translation initiation factor 4 gamma, 1	3q27-qter	2	0.0459564	/	-0.780941	1.15493	1.22401	1.12259

## Sheet: Transcription corepressor
GeneSymbol	GeneTitle	ChrLoc	Cluster	FDR	40	100	200	340	440
ZEB1	zinc finger E-box binding homeobox 1	10p11.2	7	< 0.001	/	/	/	-0.653947	-0.481004
FUS	fusion (involved in t(12;16) in malignant liposarcoma)	16p11.2	5	< 0.001	/	-0.779083	1.92215	1.20856	1.12755
COPS2	COP9 constitutive photomorphogenic homolog subunit 2	15q21.2	7	< 0.001	/	/	-0.81053	-0.653134	-0.671448
NR2F2	nuclear receptor subfamily 2, group F, member 2	15q26	3	< 0.001	/	1.28393	1.19924	1.23106	1.20846
SP100	SP100 nuclear antigen	2q37.1	4	< 0.001	/	-0.810537	-0.779205	-0.805871	-0.801006
TFEC	transcription factor EC	7q31.2	7	< 0.001	/	/	-0.755756	-0.683833	-0.621693
ELK3	ELK3, ETS-domain protein (SRF accessory protein 2)	12q23	5	< 0.001	/	1.16769	1.25235	1.15081	1.27578
SAP18	Sin3A-associated protein, 18kDa	13q12.11	2	< 0.001	/	-0.870439	-0.759018	-0.920559	-0.897819
SPEN	spen homolog, transcriptional regulator (Drosophila)	1p36.33-p36.11	2	0.00466083	/	-0.438631	-0.864461	/	1.27158
PIAS1	protein inhibitor of activated STAT, 1	15q	2	0.00480086	/	-0.700343	-0.797283	-0.831327	-0.92656
CASP8AP2	caspase 8 associated protein 2	6q15	7	0.00523934	/	1.1008	-0.859187	-0.624375	-0.557324
EID1	EP300 interacting inhibitor of differentiation 1	15q21.1-q21.2	2	0.00865455	/	1.09672	-0.82099	1.51307	1.16453
TGIF1	TGFB-induced factor homeobox 1	18p11.3	7	0.0152919	/	2.28564	1.29686	-0.716663	/
NR1D1	nuclear receptor subfamily 1, group D, member 1	17q11.2	1	0.0159686	/	1.40479	1.56601	/	1.06109
THRA	thyroid hormone receptor, alpha	17q11.2	1	0.0159686	/	1.40479	1.56601	/	1.06109
NRIP1	nuclear receptor interacting protein 1	21q11.2	6	0.0163299	/	/	-0.873871	-0.671142	-0.825879
PLRG1	pleiotropic regulator 1	4q31.2-q32.1	4	0.01785	/	-0.823391	-0.730886	-0.825861	-0.790078
PBXIP1	pre-B-cell leukemia homeobox interacting protein 1	1q21.3	5	0.0325411	/	/	1.49623	1.14041	/
TTRAP	TRAF and TNF receptor associated protein	6p22.3-p22.1	4	0.0331642	/	-0.927386	-0.750055	-0.886791	-0.849048
ERF	Ets2 repressor factor	19q13	5	0.0373697	/	1.22673	1.56991	-0.932575	/
ENO1	enolase 1, (alpha)	1p36.3-p36.2	5	0.0397504	/	1.07518	1.17986	1.14324	/
HIPK2	homeodomain interacting protein kinase 2	7q32-q34	1	0.0467856	/	1.17425	1.24895	1.08124	1.29267
RYBP	RING1 and YY1 binding protein	3p13	2	0.0468078	/	-0.798176	-0.796423	-0.87359	/

## Sheet: NADH dehydrogenase activity
GeneSymbol	GeneTitle	ChrLoc	Cluster	FDR	40	100	200	340	440
NDUFS4	NADH dehydrogenase (ubiquinone) Fe-S protein 4,18kDa	5q11.1	2	< 0.001	/	-0.700098	-0.626257	/	-0.842665
NDUFB2	NADH dehydrogenase (ubiquinone) 1 beta subcomplex, 2, 8kDa	7q34	2	0.00877333	/	-0.85113	-0.801136	-0.935116	-0.839837
NDUFAF2	NADH dehydrogenase (ubiquinone) 1 alpha subcomplex, assembly factor 2	5q12.1	2	0.00898474	/	-0.814304	-0.684626	/	-0.830179
NDUFA3	NADH dehydrogenase (ubiquinone) 1 alpha subcomplex, 3, 9kDa	19q13.42	2	0.0155767	/	-0.679806	-0.801696	/	-0.861095
PTPRO	protein tyrosine phosphatase, receptor type, O	12p13.3-p13.2	5	0.0159572	/	-0.609178	1.23525	/	-0.909376
NDUFA7	NADH dehydrogenase (ubiquinone) 1 alpha subcomplex, 7, 14.5kDa	19p13.2	2	0.0256168	/	-0.641634	-0.847971	/	-0.897837
ND6	NADH dehydrogenase, subunit 6 (complex I)	---	1	0.0324232	/	1.73006	1.17029	-0.787395	1.15672
NDUFA12	NADH dehydrogenase (ubiquinone) 1 alpha subcomplex, 12	12q22	2	0.0401609	/	-0.921779	-0.784581	-0.911381	-0.898148
NDUFA6	NADH dehydrogenase (ubiquinone) 1 alpha subcomplex, 6, 14kDa	22q13.2-q13.31	2	0.0425493	/	-0.905343	-0.756487	/	-0.907756
NDUFA2	NADH dehydrogenase (ubiquinone) 1 alpha subcomplex, 2, 8kDa	5q31	2	0.0430231	/	-0.822577	-0.825694	-0.935366	-0.828702
NDUFB3	NADH dehydrogenase (ubiquinone) 1 beta subcomplex, 3, 12kDa	2q31.3	2	0.0431322	/	-0.882986	-0.73718	/	-0.926329
NDUFS1	NADH dehydrogenase (ubiquinone) Fe-S protein 1, 75kDa	2q33-q34	2	0.0446223	/	-0.92866	-0.693669	/	/
HNRNPM	heterogeneous nuclear ribonucleoprotein M	19p13.3-p13.2	5	0.0461052	/	-0.918082	1.10445	1.08251	/
IQWD1	IQ motif and WD repeats 1	1q24.2	5	0.0461052	/	-0.918082	1.10445	1.08251	/
ND4	NADH dehydrogenase, subunit 4 (complex I)	10q22.1	5	0.0461052	/	-0.918082	1.10445	1.08251	/
UNC5B	Unc-5 homolog B (C. elegans)	10q22.1	5	0.0461052	/	-0.918082	1.10445	1.08251	/
CRYZL1	crystallin, zeta (quinone reductase)-like 1	21q21.3	2	0.0469194	/	-0.872483	-0.70974	-0.907109	/
CRYZ	crystallin, zeta (quinone reductase)	1p31-p22	4	0.0469417	/	-0.836892	-0.805145	-0.836974	-0.919908

## Sheet: 1-phosphatidylinositol-3-kinase
GeneSymbol	GeneTitle	ChrLoc	Cluster	FDR	40	100	200	340	440
PIK3C2A	phosphoinositide-3-kinase, class 2, alpha polypeptide	11p15.5-p14	7	< 0.001	/	-0.810889	1.18242	-0.62827	-0.435205
PIK3C3	phosphoinositide-3-kinase, class 3	18q12.3	2	< 0.001	/	-0.684761	-0.730888	-0.895801	-0.921704
PIK3C2B	phosphoinositide-3-kinase, class 2, beta polypeptide	1q32	5	0.00490614	/	1.16954	1.32648	1.112	1.32299
PIK3CA	phosphoinositide-3-kinase, catalytic, alpha polypeptide	3q26.3	6	0.00497709	/	/	-0.953215	-0.633066	-0.739445
ATM	ataxia telangiectasia mutated	11q22-q23	6	0.015129	/	-0.905711	1.18311	-0.615298	-0.753476

[truncated: 5 more sheets: RNA polymerase subunit kinase, Protein geranylgeranyltransf., Cis-trans isomerase activity, Hydrolase activity, Protein transporter activity]
